# Supplementary material for: Gut microbial profile analysis by MiSeq sequencing of pancreatic carcinoma patients in China
Source: Oncotarget. 2017 Jun 29;8(56):95176–91. doi: 10.18632/oncotarget.18820 (PMC5707014; doi:10.18632/oncotarget.18820)
Supplement: Supplementary file 2 [file oncotarget-08-95176-s002.xls]

## Sheet: OTU.annotation
OTU_1	Bacteria;Bacteroidetes;Bacteroidia;Bacteroidales;Bacteroidaceae;Bacteroides	1
OTU_2	Bacteria;Bacteroidetes;Bacteroidia;Bacteroidales;Prevotellaceae;Prevotella	1
OTU_3	Bacteria;Bacteroidetes;Bacteroidia;Bacteroidales;Bacteroidaceae;Bacteroides	1
OTU_4	Bacteria;Fusobacteria;Fusobacteria;Fusobacteriales;Fusobacteriaceae;Fusobacterium	0.97
OTU_5	Bacteria;Bacteroidetes;Bacteroidia;Bacteroidales;Bacteroidaceae;Bacteroides	1
OTU_6	Bacteria;Firmicutes;Clostridia;Clostridiales;Lachnospiraceae;Roseburia	0.96
OTU_7	Bacteria;Firmicutes;Clostridia;Clostridiales;Ruminococcaceae;Faecalibacterium	1
OTU_8	Bacteria;Firmicutes;Negativicutes;Selenomonadales;Acidaminococcaceae;Phascolarctobacterium	1
OTU_9	Bacteria;Firmicutes;Clostridia;Clostridiales;Lachnospiraceae;Lachnospiracea_incertae_sedis	0.8
OTU_10	Bacteria;Proteobacteria;Gammaproteobacteria;Enterobacteriales;Enterobacteriaceae;Escherichia/Shigella	1
OTU_11	Bacteria;Bacteroidetes;Bacteroidia;Bacteroidales;Bacteroidaceae;Bacteroides	1
OTU_12	Bacteria;Bacteroidetes;Bacteroidia;Bacteroidales;Rikenellaceae;Alistipes	1
OTU_13	Bacteria;Proteobacteria;Alphaproteobacteria;Rhizobiales;Hyphomicrobiaceae;Gemmiger	0.92
OTU_14	Bacteria;Firmicutes;Clostridia;Clostridiales;Lachnospiraceae;Roseburia	1
OTU_15	Bacteria;Bacteroidetes;Bacteroidia;Bacteroidales;Prevotellaceae;Prevotella	1
OTU_16	Bacteria;Bacteroidetes;Bacteroidia;Bacteroidales;Rikenellaceae;Alistipes	1
OTU_17	Bacteria;Bacteroidetes;Bacteroidia;Bacteroidales;Bacteroidaceae;Bacteroides	1
OTU_18	Bacteria;Firmicutes;Clostridia;Clostridiales;Lachnospiraceae;Lachnospiracea_incertae_sedis	0.97
OTU_19	Bacteria;Bacteroidetes;Bacteroidia;Bacteroidales;Porphyromonadaceae;Parabacteroides	1
OTU_20	Bacteria;Firmicutes;Clostridia;Clostridiales;Lachnospiraceae;Clostridium XlVa	0.53
OTU_21	Bacteria;Bacteroidetes;Bacteroidia;Bacteroidales;Bacteroidaceae;Bacteroides	1
OTU_22	Bacteria;Firmicutes;Clostridia;Clostridiales;Lachnospiraceae;Lachnospiracea_incertae_sedis	0.83
OTU_23	Bacteria;Bacteroidetes;Bacteroidia;Bacteroidales;Bacteroidaceae;Bacteroides	1
OTU_24	Bacteria;Firmicutes;Clostridia;Clostridiales;Lachnospiraceae;Lachnospiracea_incertae_sedis	0.94
OTU_25	Bacteria;Firmicutes;Clostridia;Clostridiales;Ruminococcaceae	0.98
OTU_26	Bacteria;Firmicutes;Erysipelotrichia;Erysipelotrichales;Erysipelotrichaceae;Clostridium XVIII	0.84
OTU_27	Bacteria;Bacteroidetes;Bacteroidia;Bacteroidales;Porphyromonadaceae;Parabacteroides	1
OTU_28	Bacteria;Bacteroidetes;Bacteroidia;Bacteroidales;Bacteroidaceae;Bacteroides	1
OTU_29	Bacteria;Firmicutes;Negativicutes;Selenomonadales;Veillonellaceae;Dialister	1
OTU_30	Bacteria;Bacteroidetes;Bacteroidia;Bacteroidales;Prevotellaceae;Prevotella	1
OTU_31	Bacteria;Fusobacteria;Fusobacteria;Fusobacteriales;Fusobacteriaceae;Cetobacterium	1
OTU_32	Bacteria;Actinobacteria;Actinobacteria;Bifidobacteriales;Bifidobacteriaceae;Bifidobacterium	1
OTU_33	Bacteria;Firmicutes;Clostridia;Clostridiales;Lachnospiraceae;Clostridium XlVa	0.85
OTU_34	Bacteria;Firmicutes;Clostridia;Clostridiales;Lachnospiraceae;Clostridium XlVa	1
OTU_35	Bacteria;Firmicutes;Clostridia;Clostridiales;Ruminococcaceae;Oscillibacter	1
OTU_36	Bacteria;Proteobacteria;Betaproteobacteria;Burkholderiales;Sutterellaceae	0.64
OTU_37	Bacteria;Proteobacteria;Betaproteobacteria;Burkholderiales;Sutterellaceae;Parasutterella	1
OTU_38	Bacteria;Bacteroidetes;Bacteroidia;Bacteroidales;Porphyromonadaceae	0.82
OTU_39	Bacteria;Bacteroidetes;Bacteroidia;Bacteroidales;Prevotellaceae;Prevotella	0.8
OTU_40	Bacteria;Bacteroidetes;Bacteroidia;Bacteroidales;Porphyromonadaceae;Barnesiella	0.97
OTU_41	Bacteria;Proteobacteria;Betaproteobacteria;Burkholderiales;Sutterellaceae;Sutterella	1
OTU_42	Bacteria;Firmicutes;Clostridia;Clostridiales;Ruminococcaceae;Oscillibacter	0.72
OTU_43	Bacteria;Firmicutes;Clostridia;Clostridiales;Lachnospiraceae;Blautia	1
OTU_44	Bacteria;Bacteroidetes;Bacteroidia;Bacteroidales;Bacteroidaceae;Bacteroides	1
OTU_45	Bacteria;Firmicutes;Clostridia;Clostridiales;Lachnospiraceae	1
OTU_46	Bacteria;Firmicutes;Clostridia;Clostridiales;Lachnospiraceae	1
OTU_47	Bacteria;Proteobacteria;Gammaproteobacteria;Pasteurellales;Pasteurellaceae;Haemophilus	0.97
OTU_48	Bacteria;Firmicutes;Clostridia;Clostridiales;Lachnospiraceae;Coprococcus	1
OTU_49	Bacteria;Actinobacteria;Actinobacteria;Bifidobacteriales;Bifidobacteriaceae;Bifidobacterium	1
OTU_50	Bacteria;Proteobacteria;Betaproteobacteria;Burkholderiales;Sutterellaceae;Sutterella	1
OTU_51	Bacteria;Firmicutes;Bacilli;Lactobacillales;Streptococcaceae;Streptococcus	1
OTU_52	Bacteria;Firmicutes;Clostridia;Clostridiales;Ruminococcaceae;Clostridium IV	1
OTU_53	Bacteria;Bacteroidetes;Bacteroidia;Bacteroidales;Porphyromonadaceae;Odoribacter	1
OTU_54	Bacteria;Proteobacteria;Deltaproteobacteria;Desulfovibrionales;Desulfovibrionaceae;Bilophila	1
OTU_55	Bacteria;Firmicutes;Clostridia;Clostridiales;Ruminococcaceae;Ruminococcus	0.99
OTU_56	Bacteria;Bacteroidetes;Bacteroidia;Bacteroidales;Bacteroidaceae;Bacteroides	1
OTU_57	Bacteria;Verrucomicrobia;Verrucomicrobiae;Verrucomicrobiales;Verrucomicrobiaceae;Akkermansia	1
OTU_58	Bacteria;Firmicutes;Clostridia;Clostridiales;Lachnospiraceae;Lachnospiracea_incertae_sedis	0.86
OTU_59	Bacteria;Bacteroidetes;Bacteroidia;Bacteroidales;Prevotellaceae;Paraprevotella	1
OTU_60	Bacteria;Firmicutes	0.82
OTU_61	Bacteria;Firmicutes;Negativicutes;Selenomonadales;Veillonellaceae;Megamonas	1
OTU_62	Bacteria;Firmicutes;Clostridia;Clostridiales;Ruminococcaceae;Ruminococcus	0.76
OTU_63	Bacteria;Proteobacteria;Betaproteobacteria;Burkholderiales;Sutterellaceae;Sutterella	1
OTU_64	Bacteria;Firmicutes;Clostridia;Clostridiales;Lachnospiraceae;Clostridium XlVa	0.53
OTU_65	Bacteria;Firmicutes;Negativicutes;Selenomonadales;Acidaminococcaceae;Phascolarctobacterium	0.92
OTU_66	Bacteria;Firmicutes;Clostridia;Clostridiales;Ruminococcaceae;Flavonifractor	1
OTU_67	Bacteria;Firmicutes;Clostridia;Clostridiales;Lachnospiraceae;Anaerostipes	0.93
OTU_68	Bacteria;Firmicutes;Clostridia;Clostridiales;Lachnospiraceae;Lachnospiracea_incertae_sedis	0.55
OTU_69	Bacteria;Bacteroidetes;Bacteroidia;Bacteroidales;Prevotellaceae;Prevotella	1
OTU_70	Bacteria;Bacteroidetes;Bacteroidia;Bacteroidales;Rikenellaceae;Alistipes	1
OTU_71	Bacteria;Firmicutes;Clostridia;Clostridiales;Lachnospiraceae;Dorea	1
OTU_72	Bacteria;Firmicutes;Clostridia;Clostridiales;Ruminococcaceae	0.95
OTU_73	Bacteria;Firmicutes;Clostridia;Clostridiales;Ruminococcaceae	0.7
OTU_74	Bacteria;Firmicutes;Clostridia;Clostridiales	0.89
OTU_75	Bacteria;Firmicutes;Negativicutes;Selenomonadales;Acidaminococcaceae	0.9
OTU_76	Bacteria;Firmicutes;Negativicutes;Selenomonadales;Veillonellaceae;Dialister	1
OTU_77	Bacteria;Firmicutes;Clostridia;Clostridiales;Ruminococcaceae;Oscillibacter	1
OTU_78	Bacteria;Firmicutes;Negativicutes;Selenomonadales;Veillonellaceae;Veillonella	1
OTU_79	Bacteria;Firmicutes;Clostridia;Clostridiales;Clostridiaceae 1;Sarcina	0.98
OTU_80	Bacteria;Firmicutes;Erysipelotrichia;Erysipelotrichales;Erysipelotrichaceae;Erysipelotrichaceae_incertae_sedis	1
OTU_81	Bacteria;Bacteroidetes;Bacteroidia;Bacteroidales;Prevotellaceae;Prevotella	0.98
OTU_82	Bacteria;Firmicutes;Clostridia;Clostridiales;Peptostreptococcaceae;Clostridium XI	1
OTU_83	Bacteria;Firmicutes;Clostridia;Clostridiales;Ruminococcaceae;Ruminococcus	1
OTU_84	Bacteria;Firmicutes;Clostridia;Clostridiales;Ruminococcaceae	0.67
OTU_85	Bacteria;Bacteroidetes;Bacteroidia;Bacteroidales;Porphyromonadaceae;Barnesiella	1
OTU_86	Bacteria;Firmicutes;Clostridia;Clostridiales;Ruminococcaceae;Clostridium IV	0.73
OTU_87	Bacteria;Firmicutes;Bacilli;Lactobacillales;Streptococcaceae;Streptococcus	1
OTU_88	Bacteria;Proteobacteria;Alphaproteobacteria;Rhodospirillales;Rhodospirillaceae	0.55
OTU_89	Bacteria;Proteobacteria;Deltaproteobacteria;Desulfovibrionales;Desulfovibrionaceae;Desulfovibrio	1
OTU_90	Bacteria;Bacteroidetes;Bacteroidia;Bacteroidales;Porphyromonadaceae;Butyricimonas	1
OTU_91	Bacteria;Firmicutes;Clostridia;Clostridiales;Lachnospiraceae;Clostridium XlVb	1
OTU_92	Bacteria;Fusobacteria;Fusobacteria;Fusobacteriales;Fusobacteriaceae	1
OTU_93	Bacteria;Firmicutes;Clostridia;Clostridiales;Lachnospiraceae;Lachnospiracea_incertae_sedis	0.98
OTU_94	Bacteria;Bacteroidetes;Bacteroidia;Bacteroidales;Prevotellaceae;Prevotella	1
OTU_95	Bacteria;Firmicutes;Clostridia;Clostridiales;Lachnospiraceae;Clostridium XlVa	0.59
OTU_96	Bacteria;Firmicutes;Erysipelotrichia;Erysipelotrichales;Erysipelotrichaceae;Catenibacterium	1
OTU_97	Bacteria;Firmicutes;Negativicutes;Selenomonadales;Veillonellaceae;Megasphaera	1
OTU_98	Bacteria;Firmicutes;Clostridia;Clostridiales;Ruminococcaceae;Butyricicoccus	0.9
OTU_99	Bacteria;Actinobacteria;Actinobacteria;Coriobacteriales;Coriobacteriaceae;Collinsella	1
OTU_100	Bacteria;Bacteroidetes;Bacteroidia;Bacteroidales;Prevotellaceae;Prevotella	0.9
OTU_101	Bacteria;Firmicutes;Clostridia;Clostridiales;Ruminococcaceae;Ruminococcus	0.72
OTU_102	Bacteria;Firmicutes;Clostridia;Clostridiales;Lachnospiraceae;Lachnospiracea_incertae_sedis	0.91
OTU_103	Bacteria;Bacteroidetes;Bacteroidia;Bacteroidales;Bacteroidaceae;Bacteroides	1
OTU_104	Bacteria;Bacteroidetes;Bacteroidia;Bacteroidales;Bacteroidaceae;Bacteroides	1
OTU_105	Bacteria;Firmicutes;Clostridia;Clostridiales;Lachnospiraceae	0.85
OTU_106	Bacteria;Proteobacteria;Alphaproteobacteria;Rhizobiales;Hyphomicrobiaceae;Gemmiger	0.87
OTU_107	Bacteria;Bacteroidetes;Bacteroidia;Bacteroidales;Porphyromonadaceae;Parabacteroides	1
OTU_108	Bacteria;Firmicutes;Clostridia;Clostridiales;Lachnospiraceae;Clostridium XlVb	0.95
OTU_109	Bacteria;Firmicutes;Clostridia;Clostridiales;Ruminococcaceae;Sporobacter	0.51
OTU_110	Bacteria;Proteobacteria;Gammaproteobacteria;Enterobacteriales;Enterobacteriaceae;Enterobacter	0.81
OTU_111	Bacteria;Proteobacteria;Betaproteobacteria;Burkholderiales;Sutterellaceae;Sutterella	0.93
OTU_112	Bacteria;Firmicutes;Clostridia;Clostridiales;Clostridiaceae 1;Clostridium sensu stricto	1
OTU_113	Bacteria;Firmicutes;Clostridia;Clostridiales;Ruminococcaceae	0.57
OTU_114	Bacteria;Firmicutes;Clostridia;Clostridiales;Ruminococcaceae	1
OTU_115	Bacteria;Firmicutes;Clostridia;Clostridiales;Ruminococcaceae	0.98
OTU_116	Bacteria;Firmicutes;Clostridia;Clostridiales;Ruminococcaceae;Acetanaerobacterium	0.61
OTU_117	Bacteria;Proteobacteria;Betaproteobacteria;Burkholderiales;Sutterellaceae;Sutterella	0.58
OTU_118	Bacteria;Firmicutes;Negativicutes;Selenomonadales;Veillonellaceae;Selenomonas	0.89
OTU_119	Bacteria;Firmicutes;Clostridia;Clostridiales;Ruminococcaceae	1
OTU_120	Bacteria;Firmicutes;Clostridia;Clostridiales;Lachnospiraceae;Lachnospiracea_incertae_sedis	0.62
OTU_121	Bacteria;Bacteroidetes;Bacteroidia;Bacteroidales;Rikenellaceae;Alistipes	1
OTU_122	Bacteria;Firmicutes;Clostridia;Clostridiales	0.99
OTU_123	Bacteria;Firmicutes;Clostridia;Clostridiales;Lachnospiraceae;Dorea	0.98
OTU_124	Bacteria;Firmicutes;Clostridia;Clostridiales	0.93
OTU_125	Bacteria;Bacteroidetes;Bacteroidia;Bacteroidales;Porphyromonadaceae	0.67
OTU_126	Bacteria;Firmicutes;Clostridia;Clostridiales;Clostridiaceae 1;Clostridium sensu stricto	1
OTU_127	Bacteria;Firmicutes;Clostridia	0.52
OTU_128	Bacteria;Firmicutes;Clostridia;Clostridiales	0.75
OTU_129	Bacteria;Firmicutes;Clostridia;Clostridiales;Ruminococcaceae;Butyricicoccus	0.96
OTU_130	Bacteria;Firmicutes;Clostridia;Clostridiales;Lachnospiraceae;Lachnospiracea_incertae_sedis	1
OTU_131	Bacteria;Firmicutes;Clostridia;Clostridiales;Ruminococcaceae;Ruminococcus	1
OTU_132	Bacteria;Bacteroidetes;Bacteroidia;Bacteroidales;Bacteroidaceae;Bacteroides	0.95
OTU_133	Bacteria;Firmicutes;Clostridia;Clostridiales;Ruminococcaceae;Flavonifractor	0.79
OTU_134	Bacteria;Firmicutes	0.76
OTU_135	Bacteria;Firmicutes;Clostridia;Clostridiales;Peptostreptococcaceae;Clostridium XI	1
OTU_136	Bacteria;Firmicutes;Clostridia;Clostridiales;Lachnospiraceae;Clostridium XlVa	0.58
OTU_137	Bacteria;Firmicutes;Clostridia;Clostridiales;Ruminococcaceae	0.65
OTU_138	Bacteria;Firmicutes;Clostridia;Clostridiales	0.84
OTU_139	Bacteria;Firmicutes;Erysipelotrichia;Erysipelotrichales;Erysipelotrichaceae;Clostridium XVIII	1
OTU_140	Bacteria;Bacteroidetes;Bacteroidia;Bacteroidales;Porphyromonadaceae	0.87
OTU_141	Bacteria;Firmicutes;Clostridia;Clostridiales;Ruminococcaceae	0.57
OTU_142	Bacteria;Bacteroidetes;Bacteroidia;Bacteroidales;Prevotellaceae;Prevotella	0.79
OTU_143	Bacteria;Bacteroidetes;Bacteroidia;Bacteroidales;Rikenellaceae;Alistipes	1
OTU_144	Bacteria;Proteobacteria;Alphaproteobacteria;Rhodospirillales;Rhodospirillaceae	0.65
OTU_145	Bacteria;Firmicutes;Clostridia;Clostridiales;Ruminococcaceae;Ruminococcus	0.78
OTU_146	Bacteria;Bacteroidetes;Bacteroidia;Bacteroidales;Prevotellaceae;Paraprevotella	1
OTU_147	Bacteria;Firmicutes;Clostridia;Clostridiales;Lachnospiraceae	1
OTU_148	Bacteria;Firmicutes;Clostridia;Clostridiales;Ruminococcaceae;Clostridium IV	0.9
OTU_149	Bacteria;Firmicutes;Clostridia;Clostridiales;Lachnospiraceae;Coprococcus	0.99
OTU_150	Bacteria;Synergistetes;Synergistia;Synergistales;Synergistaceae;Pyramidobacter	1
OTU_151	Bacteria;Firmicutes;Clostridia;Clostridiales;Ruminococcaceae;Ruminococcus	0.88
OTU_152	Bacteria;Firmicutes;Erysipelotrichia;Erysipelotrichales;Erysipelotrichaceae;Erysipelotrichaceae_incertae_sedis	1
OTU_153	Bacteria;Bacteroidetes;Bacteroidia;Bacteroidales;Bacteroidaceae;Bacteroides	1
OTU_154	Bacteria;Bacteroidetes;Bacteroidia;Bacteroidales;Porphyromonadaceae;Butyricimonas	1
OTU_155	Bacteria;Firmicutes;Clostridia;Clostridiales;Ruminococcaceae;Clostridium IV	0.91
OTU_156	Bacteria;Bacteroidetes;Bacteroidia;Bacteroidales;Prevotellaceae;Prevotella	0.99
OTU_157	Bacteria;Firmicutes;Clostridia;Clostridiales;Lachnospiraceae;Lachnospiracea_incertae_sedis	0.66
OTU_158	Bacteria;Bacteroidetes;Bacteroidia;Bacteroidales;Bacteroidaceae;Bacteroides	1
OTU_159	Bacteria;Proteobacteria;Deltaproteobacteria;Desulfovibrionales;Desulfovibrionaceae	0.9
OTU_160	Bacteria;Bacteroidetes;Bacteroidia;Bacteroidales;Rikenellaceae;Alistipes	0.84
OTU_161	Bacteria;Bacteroidetes;Bacteroidia;Bacteroidales;Porphyromonadaceae;Butyricimonas	1
OTU_162	Bacteria;Bacteroidetes;Bacteroidia;Bacteroidales;Prevotellaceae;Prevotella	1
OTU_163	Bacteria;Firmicutes;Clostridia;Clostridiales	0.56
OTU_164	Bacteria;Firmicutes;Bacilli;Lactobacillales;Lactobacillaceae;Lactobacillus	1
OTU_165	Bacteria;Proteobacteria;Alphaproteobacteria;Rhodospirillales;Rhodospirillaceae	0.58
OTU_166	Bacteria;Bacteroidetes;Bacteroidia;Bacteroidales;Bacteroidaceae;Bacteroides	1
OTU_167	Bacteria;Bacteroidetes;Bacteroidia;Bacteroidales;Bacteroidaceae;Bacteroides	1
OTU_168	Bacteria;Proteobacteria;Deltaproteobacteria;Bdellovibrionales;Bdellovibrionaceae;Vampirovibrio	0.64
OTU_169	Bacteria;Firmicutes;Clostridia;Clostridiales;Ruminococcaceae	0.55
OTU_170	Bacteria;Bacteroidetes;Bacteroidia;Bacteroidales;Prevotellaceae;Prevotella	0.89
OTU_171	Bacteria;Firmicutes;Clostridia;Clostridiales;Ruminococcaceae;Flavonifractor	0.85
OTU_172	Bacteria;Firmicutes;Clostridia;Clostridiales;Lachnospiraceae;Blautia	0.96
OTU_173	Bacteria;Firmicutes;Clostridia;Clostridiales;Ruminococcaceae	0.93
OTU_174	Bacteria;Firmicutes;Clostridia;Clostridiales;Ruminococcaceae	0.91
OTU_175	Bacteria;Bacteroidetes;Bacteroidia;Bacteroidales;Rikenellaceae;Alistipes	1
OTU_176	Bacteria;Actinobacteria;Actinobacteria;Coriobacteriales;Coriobacteriaceae;Eggerthella	1
OTU_177	Bacteria;Firmicutes;Erysipelotrichia;Erysipelotrichales;Erysipelotrichaceae;Holdemania	1
OTU_178	Bacteria;Firmicutes;Clostridia;Clostridiales	0.77
OTU_179	Bacteria;Firmicutes;Clostridia;Clostridiales;Ruminococcaceae;Ruminococcus	1
OTU_180	Bacteria;Bacteroidetes;Bacteroidia;Bacteroidales;Rikenellaceae;Alistipes	0.99
OTU_181	Bacteria;Actinobacteria;Actinobacteria;Coriobacteriales;Coriobacteriaceae;Olsenella	0.95
OTU_182	Bacteria;Bacteroidetes;Bacteroidia;Bacteroidales;Porphyromonadaceae;Barnesiella	0.95
OTU_183	Bacteria;Firmicutes;Clostridia;Clostridiales;Ruminococcaceae	1
OTU_184	Bacteria;Firmicutes;Bacilli;Lactobacillales;Lactobacillaceae;Lactobacillus	1
OTU_185	Bacteria;Actinobacteria;Actinobacteria;Coriobacteriales;Coriobacteriaceae;Collinsella	1
OTU_186	Bacteria;Firmicutes;Clostridia;Clostridiales	0.86
OTU_187	Bacteria;Bacteroidetes;Bacteroidia;Bacteroidales;Prevotellaceae;Prevotella	1
OTU_188	Bacteria;Firmicutes	0.79
OTU_189	Bacteria;Firmicutes;Negativicutes;Selenomonadales;Veillonellaceae;Dialister	1
OTU_190	Bacteria;Firmicutes;Clostridia;Clostridiales	0.79
OTU_191	Bacteria;Firmicutes;Erysipelotrichia;Erysipelotrichales;Erysipelotrichaceae;Erysipelotrichaceae_incertae_sedis	1
OTU_192	Bacteria;Firmicutes;Negativicutes;Selenomonadales;Acidaminococcaceae;Phascolarctobacterium	0.82
OTU_193	Bacteria;Lentisphaerae;Lentisphaeria;Victivallales;Victivallaceae;Victivallis	1
OTU_194	Bacteria;Firmicutes;Clostridia;Clostridiales;Lachnospiraceae;Clostridium XlVa	0.77
OTU_195	Bacteria;Firmicutes;Clostridia;Clostridiales;Lachnospiraceae;Lachnospiracea_incertae_sedis	0.58
OTU_196	Bacteria;Firmicutes;Clostridia;Clostridiales;Ruminococcaceae;Clostridium IV	0.87
OTU_197	Bacteria;Firmicutes;Clostridia;Clostridiales	0.64
OTU_198	Bacteria;Firmicutes;Clostridia;Clostridiales;Ruminococcaceae;Anaerotruncus	0.56
OTU_199	Bacteria;Firmicutes;Clostridia;Clostridiales;Ruminococcaceae;Oscillibacter	0.97
OTU_200	Bacteria;Firmicutes;Clostridia;Clostridiales;Ruminococcaceae	1
OTU_201	Bacteria;Firmicutes;Clostridia;Clostridiales;Ruminococcaceae	0.81
OTU_202	Bacteria;Firmicutes;Clostridia;Clostridiales;Ruminococcaceae;Clostridium IV	1
OTU_203	Bacteria;Firmicutes;Clostridia;Clostridiales;Lachnospiraceae;Clostridium XlVa	0.92
OTU_204	Bacteria;Firmicutes;Clostridia;Clostridiales;Lachnospiraceae;Clostridium XlVa	0.78
OTU_205	Bacteria;Firmicutes;Clostridia;Clostridiales;Lachnospiraceae;Lachnospiracea_incertae_sedis	0.6
OTU_206	Bacteria;Firmicutes;Erysipelotrichia;Erysipelotrichales;Erysipelotrichaceae;Coprobacillus	1
OTU_207	Bacteria;Firmicutes;Negativicutes;Selenomonadales;Veillonellaceae;Megasphaera	1
OTU_208	Bacteria;Firmicutes;Negativicutes;Selenomonadales;Veillonellaceae;Allisonella	0.99
OTU_209	Bacteria;Bacteroidetes;Bacteroidia;Bacteroidales;Bacteroidaceae;Bacteroides	0.97
OTU_210	Bacteria;Firmicutes;Bacilli;Lactobacillales;Lactobacillaceae;Lactobacillus	1
OTU_211	Bacteria;Firmicutes;Clostridia;Clostridiales;Ruminococcaceae	0.98
OTU_212	Bacteria;Firmicutes;Clostridia;Clostridiales	0.62
OTU_213	Bacteria;Bacteroidetes;Bacteroidia;Bacteroidales;Prevotellaceae	0.99
OTU_214	Bacteria;Proteobacteria;Deltaproteobacteria;Bdellovibrionales;Bdellovibrionaceae;Vampirovibrio	0.52
OTU_215	Bacteria;Firmicutes;Clostridia;Clostridiales;Ruminococcaceae;Clostridium IV	0.6
OTU_216	Bacteria;Firmicutes;Clostridia;Clostridiales	0.72
OTU_217	Bacteria;Firmicutes;Clostridia;Clostridiales;Lachnospiraceae	0.94
OTU_218	Bacteria;Proteobacteria;Betaproteobacteria;Burkholderiales;Sutterellaceae;Sutterella	1
OTU_219	Bacteria;Bacteroidetes;Bacteroidia;Bacteroidales;Prevotellaceae;Prevotella	1
OTU_220	Bacteria;Firmicutes;Clostridia;Clostridiales;Ruminococcaceae;Clostridium IV	0.87
OTU_221	Bacteria;Firmicutes;Erysipelotrichia;Erysipelotrichales;Erysipelotrichaceae	0.59
OTU_222	Bacteria;Firmicutes;Bacilli;Lactobacillales;Lactobacillaceae;Lactobacillus	1
OTU_223	Bacteria;Firmicutes;Negativicutes;Selenomonadales;Acidaminococcaceae;Acidaminococcus	1
OTU_224	Bacteria;Firmicutes;Erysipelotrichia;Erysipelotrichales;Erysipelotrichaceae;Turicibacter	1
OTU_225	Bacteria;Proteobacteria;Epsilonproteobacteria;Campylobacterales;Campylobacteraceae;Campylobacter	1
OTU_226	Bacteria;Firmicutes;Clostridia;Clostridiales;Ruminococcaceae	0.78
OTU_227	Bacteria;Firmicutes;Clostridia;Clostridiales	0.93
OTU_228	Bacteria;Proteobacteria;Betaproteobacteria;Burkholderiales;Sutterellaceae;Sutterella	1
OTU_229	Bacteria;Bacteroidetes;Bacteroidia;Bacteroidales;Prevotellaceae;Prevotella	1
OTU_230	Bacteria;Firmicutes;Clostridia;Clostridiales;Lachnospiraceae;Lachnospiracea_incertae_sedis	0.64
OTU_231	Bacteria;Firmicutes;Erysipelotrichia;Erysipelotrichales;Erysipelotrichaceae;Allobaculum	0.52
OTU_232	Bacteria;Firmicutes;Erysipelotrichia;Erysipelotrichales;Erysipelotrichaceae;Erysipelotrichaceae_incertae_sedis	1
OTU_233	Bacteria;Firmicutes;Clostridia;Clostridiales;Ruminococcaceae;Pseudoflavonifractor	0.73
OTU_234	Bacteria;Firmicutes;Clostridia;Clostridiales;Lachnospiraceae;Clostridium XlVa	0.57
OTU_235	Bacteria;Bacteroidetes;Bacteroidia;Bacteroidales;Porphyromonadaceae;Butyricimonas	1
OTU_236	Bacteria;Firmicutes;Clostridia;Clostridiales;Ruminococcaceae;Clostridium III	0.55
OTU_237	Bacteria;Bacteroidetes;Bacteroidia;Bacteroidales;Bacteroidaceae;Bacteroides	0.99
OTU_238	Bacteria;Bacteroidetes;Bacteroidia;Bacteroidales;Prevotellaceae;Prevotella	1
OTU_239	Bacteria;Firmicutes;Clostridia;Clostridiales;Lachnospiraceae	0.99
OTU_240	Bacteria;Firmicutes;Clostridia;Clostridiales;Lachnospiraceae;Clostridium XlVb	1
OTU_241	Bacteria;Proteobacteria;Deltaproteobacteria;Desulfovibrionales;Desulfomicrobiaceae;Desulfomicrobium	0.56
OTU_242	Bacteria;TM7;TM7_genera_incertae_sedis;TM7_genera_incertae_sedis;TM7_genera_incertae_sedis;TM7_genera_incertae_sedis	1
OTU_243	Bacteria;Firmicutes;Bacilli;Lactobacillales;Lactobacillaceae;Lactobacillus	1
OTU_244	Bacteria;Bacteroidetes;Bacteroidia;Bacteroidales;Prevotellaceae;Prevotella	0.97
OTU_245	Bacteria	1
OTU_246	Bacteria;Firmicutes;Clostridia;Clostridiales	0.51
OTU_247	Bacteria;Firmicutes;Clostridia;Clostridiales;Lachnospiraceae;Clostridium XlVb	1
OTU_248	Bacteria;Proteobacteria;Deltaproteobacteria	0.7
OTU_249	Bacteria;Firmicutes;Clostridia;Clostridiales;Clostridiaceae 1;Clostridium sensu stricto	1
OTU_250	Bacteria;Firmicutes;Clostridia;Clostridiales	0.55
OTU_251	Bacteria;Firmicutes;Clostridia;Clostridiales;Ruminococcaceae	1
OTU_252	Bacteria;Firmicutes;Erysipelotrichia;Erysipelotrichales;Erysipelotrichaceae	0.55
OTU_253	Bacteria;Proteobacteria;Betaproteobacteria;Burkholderiales;Sutterellaceae;Parasutterella	0.85
OTU_254	Bacteria;Actinobacteria;Actinobacteria;Coriobacteriales;Coriobacteriaceae	1
OTU_255	Bacteria;Firmicutes;Clostridia;Clostridiales	0.98
OTU_256	Bacteria;Bacteroidetes;Bacteroidia;Bacteroidales;Porphyromonadaceae;Butyricimonas	1
OTU_257	Bacteria;Firmicutes;Clostridia;Clostridiales;Ruminococcaceae;Anaerotruncus	1
OTU_258	Bacteria;Proteobacteria;Deltaproteobacteria;Desulfovibrionales;Desulfovibrionaceae;Desulfovibrio	0.93
OTU_259	Bacteria;Proteobacteria;Betaproteobacteria;Burkholderiales;Comamonadaceae;Comamonas	0.99
OTU_260	Bacteria;Firmicutes;Clostridia;Clostridiales;Lachnospiraceae;Pseudobutyrivibrio	0.53
OTU_261	Bacteria;Bacteroidetes;Bacteroidia;Bacteroidales;Prevotellaceae;Prevotella	0.7
OTU_262	Bacteria;Bacteroidetes;Bacteroidia;Bacteroidales;Prevotellaceae;Prevotella	0.95
OTU_263	Bacteria;Firmicutes;Bacilli;Lactobacillales;Streptococcaceae;Streptococcus	1
OTU_264	Bacteria;Firmicutes;Clostridia;Clostridiales	0.6
OTU_265	Bacteria;Bacteroidetes;Bacteroidia;Bacteroidales;Prevotellaceae;Prevotella	1
OTU_266	Bacteria;Firmicutes;Clostridia;Clostridiales;Lachnospiraceae	0.98
OTU_267	Bacteria;Actinobacteria;Actinobacteria;Coriobacteriales;Coriobacteriaceae;Adlercreutzia	0.56
OTU_268	Bacteria;Firmicutes;Clostridia;Clostridiales;Clostridiales_Incertae Sedis XIII	0.59
OTU_269	Bacteria;Bacteroidetes;Bacteroidia;Bacteroidales;Prevotellaceae;Paraprevotella	0.79
OTU_270	Bacteria;Bacteroidetes;Bacteroidia;Bacteroidales;Bacteroidaceae;Bacteroides	1
OTU_271	Bacteria;Bacteroidetes;Bacteroidia;Bacteroidales;Rikenellaceae;Alistipes	1
OTU_272	Bacteria;Firmicutes;Clostridia;Clostridiales;Ruminococcaceae;Ruminococcus	1
OTU_273	Bacteria;Firmicutes	0.8
OTU_274	Bacteria;Firmicutes;Clostridia;Clostridiales;Ruminococcaceae;Clostridium IV	0.77
OTU_275	Bacteria;Firmicutes;Negativicutes;Selenomonadales;Acidaminococcaceae;Acidaminococcus	1
OTU_276	Bacteria;Firmicutes;Clostridia;Clostridiales;Ruminococcaceae	0.85
OTU_277	Bacteria;Firmicutes;Clostridia;Clostridiales;Lachnospiraceae;Lachnospiracea_incertae_sedis	0.9
OTU_278	Bacteria;Bacteroidetes;Bacteroidia;Bacteroidales;Bacteroidaceae;Bacteroides	1
OTU_279	Bacteria;Fusobacteria;Fusobacteria;Fusobacteriales;Fusobacteriaceae;Fusobacterium	1
OTU_280	Bacteria;Bacteroidetes;Bacteroidia;Bacteroidales;Prevotellaceae;Paraprevotella	0.6
OTU_281	Bacteria;Firmicutes;Clostridia;Clostridiales;Ruminococcaceae	0.99
OTU_282	Bacteria;Firmicutes;Clostridia;Clostridiales;Ruminococcaceae	0.95
OTU_283	Bacteria;Firmicutes;Clostridia;Clostridiales;Ruminococcaceae;Anaerotruncus	0.69
OTU_284	Bacteria;Firmicutes;Clostridia;Clostridiales;Lachnospiraceae;Clostridium XlVa	0.85
OTU_285	Bacteria;Firmicutes	0.69
OTU_286	Bacteria;Firmicutes;Clostridia;Clostridiales;Lachnospiraceae;Clostridium XlVa	0.9
OTU_287	Bacteria;Lentisphaerae;Lentisphaeria;Victivallales;Victivallaceae;Victivallis	1
OTU_288	Bacteria;Firmicutes;Clostridia;Clostridiales	0.52
OTU_289	Bacteria;Firmicutes;Clostridia;Clostridiales	0.9
OTU_290	Bacteria;Bacteroidetes;Bacteroidia;Bacteroidales;Porphyromonadaceae;Parabacteroides	1
OTU_291	Bacteria;Firmicutes;Clostridia;Clostridiales;Lachnospiraceae;Clostridium XlVa	0.78
OTU_292	Bacteria;Firmicutes;Erysipelotrichia;Erysipelotrichales;Erysipelotrichaceae;Coprobacillus	0.94
OTU_293	Bacteria;Synergistetes;Synergistia;Synergistales;Synergistaceae;Cloacibacillus	1
OTU_294	Bacteria;Firmicutes;Clostridia;Clostridiales	0.73
OTU_295	Bacteria;Firmicutes;Clostridia;Clostridiales	0.9
OTU_296	Bacteria;Firmicutes;Clostridia;Clostridiales;Ruminococcaceae	0.77
OTU_297	Bacteria;Firmicutes;Clostridia;Clostridiales;Ruminococcaceae;Flavonifractor	0.79
OTU_298	Bacteria;Synergistetes;Synergistia;Synergistales;Synergistaceae;Cloacibacillus	1
OTU_299	Bacteria;Firmicutes;Negativicutes;Selenomonadales;Veillonellaceae;Dialister	1
OTU_300	Bacteria;Proteobacteria;Gammaproteobacteria;Pasteurellales;Pasteurellaceae;Aggregatibacter	0.93
OTU_301	Bacteria;TM7;TM7_genera_incertae_sedis;TM7_genera_incertae_sedis;TM7_genera_incertae_sedis;TM7_genera_incertae_sedis	1
OTU_302	Bacteria;Firmicutes	0.82
OTU_303	Bacteria;Firmicutes;Negativicutes;Selenomonadales;Veillonellaceae;Veillonella	1
OTU_304	Bacteria;Bacteroidetes;Bacteroidia;Bacteroidales;Bacteroidaceae;Bacteroides	0.91
OTU_305	Bacteria;Bacteroidetes;Bacteroidia;Bacteroidales;Prevotellaceae;Prevotella	1
OTU_306	Bacteria;Bacteroidetes;Bacteroidia;Bacteroidales;Prevotellaceae;Prevotella	1
OTU_307	Bacteria;Actinobacteria;Actinobacteria;Coriobacteriales;Coriobacteriaceae;Gordonibacter	1
OTU_308	Bacteria	1
OTU_309	Bacteria;Proteobacteria;Betaproteobacteria;Burkholderiales;Sutterellaceae;Parasutterella	0.96
OTU_310	Bacteria;Firmicutes;Negativicutes;Selenomonadales;Acidaminococcaceae;Acidaminococcus	1
OTU_311	Bacteria;Bacteroidetes;Bacteroidia;Bacteroidales;Bacteroidaceae;Bacteroides	1
OTU_312	Bacteria;Proteobacteria;Betaproteobacteria;Burkholderiales;Sutterellaceae;Sutterella	1
OTU_313	Bacteria;Firmicutes;Clostridia;Clostridiales	0.71
OTU_314	Bacteria;Firmicutes;Clostridia;Clostridiales;Lachnospiraceae;Blautia	1
OTU_315	Bacteria;Firmicutes;Clostridia;Clostridiales	0.77
OTU_316	Bacteria;Firmicutes;Clostridia;Clostridiales;Eubacteriaceae;Eubacterium	0.55
OTU_317	Bacteria;Bacteroidetes;Bacteroidia;Bacteroidales;Prevotellaceae;Paraprevotella	1
OTU_318	Bacteria;Bacteroidetes;Bacteroidia;Bacteroidales;Prevotellaceae;Hallella	0.73
OTU_319	Bacteria;Proteobacteria;Epsilonproteobacteria;Campylobacterales;Campylobacteraceae;Campylobacter	1
OTU_320	Bacteria;Lentisphaerae;Lentisphaeria;Victivallales;Victivallaceae;Victivallis	0.53
OTU_321	Bacteria;Bacteroidetes;Bacteroidia;Bacteroidales;Porphyromonadaceae;Tannerella	0.54
OTU_322	Bacteria;Firmicutes;Negativicutes;Selenomonadales;Veillonellaceae;Megasphaera	1
OTU_323	Bacteria;Bacteroidetes;Bacteroidia;Bacteroidales;Bacteroidaceae;Bacteroides	1
OTU_324	Bacteria;Lentisphaerae;Lentisphaeria;Victivallales;Victivallaceae;Victivallis	1
OTU_325	Bacteria;Firmicutes	0.8
OTU_326	Bacteria;Firmicutes;Clostridia;Clostridiales;Gracilibacteraceae	0.61
OTU_327	Bacteria;Bacteroidetes;Bacteroidia;Bacteroidales;Porphyromonadaceae	0.96
OTU_328	Bacteria;Firmicutes;Negativicutes;Selenomonadales;Veillonellaceae;Veillonella	1
OTU_329	Bacteria;Firmicutes;Clostridia;Clostridiales;Lachnospiraceae	1
OTU_330	Bacteria;Firmicutes;Clostridia;Clostridiales;Peptococcaceae 1;Peptococcus	0.55
OTU_331	Bacteria;Firmicutes;Clostridia;Clostridiales;Ruminococcaceae	0.94
OTU_332	Bacteria;Firmicutes;Clostridia;Clostridiales;Ruminococcaceae	0.99
OTU_333	Bacteria;Firmicutes	0.7
OTU_334	Bacteria;Bacteroidetes;Bacteroidia;Bacteroidales;Porphyromonadaceae;Barnesiella	0.78
OTU_335	Bacteria;Firmicutes;Clostridia;Clostridiales;Lachnospiraceae;Blautia	1
OTU_336	Bacteria;Proteobacteria;Deltaproteobacteria;Desulfovibrionales;Desulfovibrionaceae	0.79
OTU_337	Bacteria;Proteobacteria;Betaproteobacteria;Burkholderiales;Oxalobacteraceae;Oxalobacter	0.88
OTU_338	Bacteria;Bacteroidetes;Bacteroidia;Bacteroidales;Porphyromonadaceae;Parabacteroides	1
OTU_339	Bacteria;Firmicutes;Clostridia;Clostridiales;Lachnospiraceae;Clostridium XlVb	1
OTU_340	Bacteria;Firmicutes;Clostridia;Clostridiales;Lachnospiraceae;Lachnospiracea_incertae_sedis	0.59
OTU_341	Bacteria;Firmicutes;Erysipelotrichia;Erysipelotrichales;Erysipelotrichaceae;Erysipelotrichaceae_incertae_sedis	1
OTU_342	Bacteria;Bacteroidetes;Bacteroidia;Bacteroidales;Bacteroidaceae;Anaerorhabdus	0.63
OTU_343	Bacteria;Firmicutes;Clostridia;Clostridiales;Ruminococcaceae;Oscillibacter	0.98
OTU_344	Bacteria;Firmicutes;Clostridia;Clostridiales	0.83
OTU_345	Bacteria;Bacteroidetes;Flavobacteria;Flavobacteriales	0.64
OTU_346	Bacteria;Firmicutes;Negativicutes;Selenomonadales;Veillonellaceae;Dialister	0.88
OTU_347	Bacteria;Firmicutes;Clostridia;Clostridiales;Ruminococcaceae;Ruminococcus	1
OTU_348	Bacteria;Bacteroidetes;Bacteroidia;Bacteroidales;Rikenellaceae;Alistipes	1
OTU_349	Bacteria;Firmicutes;Clostridia;Clostridiales;Ruminococcaceae	0.76
OTU_350	Bacteria;Actinobacteria;Actinobacteria;Coriobacteriales;Coriobacteriaceae	0.93
OTU_351	Bacteria;Firmicutes;Negativicutes;Selenomonadales;Veillonellaceae;Megasphaera	1
OTU_352	Bacteria;Bacteroidetes;Flavobacteria;Flavobacteriales	0.61
OTU_353	Bacteria;Firmicutes;Clostridia;Clostridiales	0.83
OTU_354	Bacteria;Firmicutes;Clostridia;Clostridiales	0.54
OTU_355	Bacteria;Firmicutes;Clostridia;Clostridiales;Ruminococcaceae;Faecalibacterium	0.8
OTU_356	Bacteria;Bacteroidetes;Bacteroidia;Bacteroidales;Porphyromonadaceae;Butyricimonas	1
OTU_357	Bacteria;Firmicutes;Clostridia;Clostridiales	0.79
OTU_358	Bacteria;Proteobacteria;Betaproteobacteria;Burkholderiales;Sutterellaceae;Parasutterella	1
OTU_359	Bacteria;Bacteroidetes;Bacteroidia;Bacteroidales;Marinilabiaceae	0.56
OTU_360	Bacteria;Firmicutes;Clostridia;Clostridiales;Ruminococcaceae	0.6
OTU_361	Bacteria;Bacteroidetes;Bacteroidia;Bacteroidales;Prevotellaceae;Paraprevotella	0.8
OTU_362	Bacteria;Bacteroidetes;Bacteroidia;Bacteroidales;Bacteroidaceae;Bacteroides	1
OTU_363	Bacteria;Firmicutes;Clostridia;Clostridiales;Ruminococcaceae;Pseudoflavonifractor	0.51
OTU_364	Bacteria;Actinobacteria;Actinobacteria;Coriobacteriales;Coriobacteriaceae;Collinsella	1
OTU_365	Bacteria;Firmicutes;Clostridia;Clostridiales;Ruminococcaceae	0.92
OTU_366	Bacteria;Proteobacteria;Betaproteobacteria;Neisseriales;Neisseriaceae;Neisseria	1
OTU_367	Bacteria;Firmicutes;Clostridia;Clostridiales;Lachnospiraceae;Anaerostipes	1
OTU_368	Bacteria;Firmicutes;Clostridia;Clostridiales;Lachnospiraceae;Howardella	1
OTU_369	Bacteria;Firmicutes;Clostridia;Clostridiales;Ruminococcaceae;Flavonifractor	0.53
OTU_370	Bacteria;Firmicutes;Bacilli;Lactobacillales;Carnobacteriaceae;Granulicatella	0.95
OTU_371	Bacteria;Firmicutes;Clostridia;Clostridiales	0.99
OTU_372	Bacteria;Bacteroidetes;Bacteroidia;Bacteroidales;Prevotellaceae;Prevotella	1
OTU_373	Bacteria;Firmicutes;Clostridia;Clostridiales;Ruminococcaceae	0.85
OTU_374	Bacteria;Bacteroidetes;Bacteroidia;Bacteroidales;Porphyromonadaceae;Parabacteroides	0.59
OTU_375	Bacteria;Bacteroidetes;Bacteroidia;Bacteroidales;Prevotellaceae;Prevotella	1
OTU_376	Bacteria;Bacteroidetes;Bacteroidia;Bacteroidales;Prevotellaceae;Hallella	0.72
OTU_377	Bacteria;Firmicutes;Clostridia;Clostridiales	0.74
OTU_378	Bacteria;Firmicutes;Negativicutes;Selenomonadales;Acidaminococcaceae;Acidaminococcus	1
OTU_379	Bacteria;Lentisphaerae;Lentisphaeria	0.51
OTU_380	Bacteria;Firmicutes;Clostridia;Clostridiales;Ruminococcaceae	0.71
OTU_381	Bacteria;Firmicutes;Clostridia;Clostridiales;Lachnospiraceae;Clostridium XlVb	0.97
OTU_382	Bacteria;Firmicutes;Clostridia;Clostridiales;Ruminococcaceae;Clostridium IV	0.99
OTU_383	Bacteria;Bacteroidetes;Bacteroidia;Bacteroidales;Bacteroidaceae;Bacteroides	1
OTU_384	Bacteria;Firmicutes;Bacilli;Bacillales;Bacillales_Incertae Sedis XI;Gemella	1
OTU_385	Bacteria;Firmicutes;Clostridia;Clostridiales;Ruminococcaceae;Butyricicoccus	1
OTU_386	Bacteria;Firmicutes;Clostridia;Clostridiales;Ruminococcaceae	1
OTU_387	Bacteria;Firmicutes;Erysipelotrichia;Erysipelotrichales;Erysipelotrichaceae;Clostridium XVIII	1
OTU_388	Bacteria;Bacteroidetes;Bacteroidia;Bacteroidales;Porphyromonadaceae;Parabacteroides	1
OTU_389	Bacteria;Firmicutes;Clostridia;Clostridiales;Lachnospiraceae;Clostridium XlVa	0.55
OTU_390	Bacteria;Firmicutes;Clostridia;Clostridiales;Ruminococcaceae	0.98
OTU_391	Bacteria;Firmicutes;Clostridia;Clostridiales;Lachnospiraceae;Parasporobacterium	0.54
OTU_392	Bacteria;Firmicutes;Clostridia;Clostridiales;Lachnospiraceae;Clostridium XlVb	1
OTU_393	Bacteria;Firmicutes;Clostridia;Clostridiales;Ruminococcaceae;Flavonifractor	0.51
OTU_394	Bacteria;Firmicutes;Erysipelotrichia;Erysipelotrichales;Erysipelotrichaceae	0.69
OTU_395	Bacteria;Firmicutes;Clostridia;Clostridiales;Ruminococcaceae	0.89
OTU_396	Bacteria;Firmicutes;Clostridia;Clostridiales;Eubacteriaceae;Eubacterium	0.59
OTU_397	Bacteria;Verrucomicrobia;Opitutae;Puniceicoccales;Puniceicoccaceae	0.72
OTU_398	Bacteria;Firmicutes;Clostridia;Clostridiales;Ruminococcaceae	0.9
OTU_399	Bacteria;Firmicutes;Clostridia;Clostridiales;Ruminococcaceae;Anaerotruncus	0.59
OTU_400	Bacteria;Firmicutes;Clostridia;Clostridiales	0.82
OTU_401	Bacteria;Firmicutes;Negativicutes;Selenomonadales;Veillonellaceae;Mitsuokella	1
OTU_402	Bacteria;Proteobacteria;Gammaproteobacteria;Pasteurellales;Pasteurellaceae;Aggregatibacter	0.97
OTU_403	Bacteria;Firmicutes;Clostridia;Clostridiales;Ruminococcaceae;Acetivibrio	0.69
OTU_404	Bacteria;Bacteroidetes;Bacteroidia;Bacteroidales;Porphyromonadaceae;Odoribacter	1
OTU_405	Bacteria;Firmicutes;Clostridia;Clostridiales;Ruminococcaceae	0.79
OTU_406	Bacteria;Firmicutes;Erysipelotrichia;Erysipelotrichales;Erysipelotrichaceae;Erysipelotrichaceae_incertae_sedis	1
OTU_407	Bacteria;Firmicutes;Clostridia;Clostridiales	0.78
OTU_408	Bacteria;Bacteroidetes;Bacteroidia;Bacteroidales;Porphyromonadaceae;Barnesiella	0.82
OTU_409	Bacteria;Firmicutes;Clostridia;Clostridiales;Ruminococcaceae;Clostridium IV	0.85
OTU_410	Bacteria;Firmicutes;Clostridia;Clostridiales	0.8
OTU_411	Bacteria;Firmicutes;Clostridia;Clostridiales;Ruminococcaceae;Flavonifractor	0.55
OTU_412	Bacteria;Firmicutes;Clostridia;Clostridiales;Lachnospiraceae;Clostridium XlVa	0.6
OTU_413	Bacteria;Actinobacteria;Actinobacteria;Bifidobacteriales;Bifidobacteriaceae;Bifidobacterium	1
OTU_414	Bacteria;Firmicutes;Clostridia;Clostridiales	0.62
OTU_415	Bacteria;Bacteroidetes;Bacteroidia;Bacteroidales;Bacteroidaceae;Bacteroides	0.89
OTU_416	Bacteria;Firmicutes;Clostridia;Clostridiales;Eubacteriaceae;Eubacterium	0.75
OTU_417	Bacteria;Firmicutes;Clostridia;Clostridiales;Lachnospiraceae;Clostridium XlVa	0.56
OTU_418	Bacteria;Firmicutes;Clostridia;Clostridiales;Peptococcaceae 1;Peptococcus	0.61
OTU_419	Bacteria;Bacteroidetes;Bacteroidia;Bacteroidales;Prevotellaceae;Prevotella	1
OTU_420	Bacteria;Firmicutes;Clostridia;Clostridiales;Ruminococcaceae;Oscillibacter	1
OTU_421	Bacteria;Firmicutes;Clostridia;Clostridiales	0.77
OTU_422	Bacteria;Synergistetes;Synergistia;Synergistales;Synergistaceae;Pyramidobacter	1
OTU_423	Bacteria;Firmicutes;Clostridia;Clostridiales;Ruminococcaceae	0.67
OTU_424	Bacteria;Proteobacteria;Gammaproteobacteria;Enterobacteriales;Enterobacteriaceae;Proteus	0.99
OTU_425	Bacteria;Firmicutes;Clostridia;Clostridiales	0.96
OTU_426	Bacteria;Firmicutes;Clostridia;Clostridiales;Ruminococcaceae	0.94
OTU_427	Bacteria;Firmicutes	0.72
OTU_428	Bacteria;Firmicutes;Clostridia;Clostridiales;Lachnospiraceae;Clostridium XlVa	0.61
OTU_429	Bacteria;Firmicutes;Clostridia;Clostridiales;Ruminococcaceae	0.92
OTU_430	Bacteria;Firmicutes;Clostridia;Clostridiales;Ruminococcaceae;Clostridium IV	0.57
OTU_431	Bacteria;Firmicutes;Clostridia;Clostridiales;Ruminococcaceae;Ruminococcus	0.97
OTU_432	Bacteria;Firmicutes;Clostridia;Clostridiales;Lachnospiraceae;Cellulosilyticum	0.99
OTU_433	Bacteria;Firmicutes;Clostridia;Clostridiales;Lachnospiraceae;Lachnospiracea_incertae_sedis	0.55
OTU_434	Bacteria;Firmicutes;Clostridia;Clostridiales;Ruminococcaceae;Pseudoflavonifractor	0.86
OTU_435	Bacteria	0.94
OTU_436	Bacteria;Bacteroidetes;Bacteroidia;Bacteroidales;Prevotellaceae;Hallella	1
OTU_437	Bacteria;Synergistetes;Synergistia;Synergistales;Synergistaceae;Pyramidobacter	0.76
OTU_438	Bacteria;Firmicutes;Clostridia;Clostridiales;Lachnospiraceae	1
OTU_439	Bacteria;Bacteroidetes;Bacteroidia;Bacteroidales;Prevotellaceae;Prevotella	0.88
OTU_440	Bacteria;Firmicutes;Clostridia;Clostridiales	0.9
OTU_441	Bacteria;Firmicutes;Erysipelotrichia;Erysipelotrichales;Erysipelotrichaceae;Erysipelotrichaceae_incertae_sedis	0.98
OTU_442	Bacteria;Firmicutes;Clostridia;Clostridiales;Ruminococcaceae;Flavonifractor	0.52
OTU_443	Bacteria;Firmicutes;Erysipelotrichia;Erysipelotrichales;Erysipelotrichaceae;Solobacterium	1
OTU_444	Bacteria;Bacteroidetes;Bacteroidia;Bacteroidales;Porphyromonadaceae;Barnesiella	0.75
OTU_445	Bacteria;Firmicutes;Clostridia;Clostridiales;Ruminococcaceae;Anaerotruncus	0.87
OTU_446	Bacteria;Firmicutes;Clostridia;Clostridiales;Peptostreptococcaceae;Peptostreptococcus	1
OTU_447	Bacteria;Firmicutes;Clostridia;Clostridiales;Lachnospiraceae	0.57
OTU_448	Bacteria;Bacteroidetes;Bacteroidia;Bacteroidales;Rikenellaceae;Alistipes	1
OTU_449	Bacteria;Bacteroidetes;Bacteroidia;Bacteroidales;Porphyromonadaceae;Butyricimonas	1
OTU_450	Bacteria;TM7;TM7_genera_incertae_sedis;TM7_genera_incertae_sedis;TM7_genera_incertae_sedis;TM7_genera_incertae_sedis	0.71
OTU_451	Bacteria;Firmicutes;Clostridia;Clostridiales;Ruminococcaceae;Clostridium IV	0.99
OTU_452	Bacteria;Proteobacteria;Betaproteobacteria;Burkholderiales;Sutterellaceae	0.71
OTU_453	Archaea;Euryarchaeota;Methanobacteria;Methanobacteriales;Methanobacteriaceae;Methanobrevibacter	1
OTU_454	Bacteria;Firmicutes;Clostridia;Clostridiales;Ruminococcaceae;Clostridium IV	0.89
OTU_455	Bacteria	1
OTU_456	Bacteria;Firmicutes;Clostridia;Clostridiales	1
OTU_457	Bacteria;Firmicutes;Clostridia;Clostridiales;Ruminococcaceae;Sporobacter	0.61
OTU_458	Bacteria;Firmicutes;Clostridia;Clostridiales;Ruminococcaceae	1
OTU_459	Bacteria;Firmicutes;Clostridia;Clostridiales;Ruminococcaceae;Butyricicoccus	1
OTU_460	Bacteria;Firmicutes;Erysipelotrichia;Erysipelotrichales;Erysipelotrichaceae	0.61
OTU_461	Bacteria;Firmicutes;Erysipelotrichia;Erysipelotrichales;Erysipelotrichaceae;Clostridium XVIII	0.91
OTU_462	Bacteria;Firmicutes;Clostridia;Clostridiales;Lachnospiraceae;Lachnospiracea_incertae_sedis	0.95
OTU_463	Bacteria;Bacteroidetes;Bacteroidia;Bacteroidales;Porphyromonadaceae;Parabacteroides	1
OTU_464	Bacteria;Firmicutes;Clostridia;Clostridiales;Ruminococcaceae	0.57
OTU_465	Bacteria;Firmicutes;Clostridia;Clostridiales;Lachnospiraceae;Shuttleworthia	1
OTU_466	Bacteria;Firmicutes;Clostridia;Clostridiales;Lachnospiraceae;Clostridium XlVa	0.78
OTU_467	Bacteria;Bacteroidetes;Bacteroidia;Bacteroidales;Prevotellaceae;Prevotella	0.91
OTU_468	Bacteria;Firmicutes;Clostridia;Clostridiales	0.71
OTU_469	Bacteria;Firmicutes;Clostridia;Clostridiales;Ruminococcaceae;Papillibacter	0.64
OTU_470	Bacteria;Firmicutes;Erysipelotrichia;Erysipelotrichales;Erysipelotrichaceae	0.79
OTU_471	Bacteria;Bacteroidetes;Bacteroidia;Bacteroidales;Porphyromonadaceae;Butyricimonas	1
OTU_472	Bacteria;Bacteroidetes;Bacteroidia;Bacteroidales;Prevotellaceae;Prevotella	1
OTU_473	Bacteria;Bacteroidetes;Bacteroidia;Bacteroidales;Prevotellaceae;Prevotella	1
OTU_474	Bacteria;Firmicutes;Clostridia;Clostridiales	0.59
OTU_475	Bacteria;Firmicutes;Clostridia;Clostridiales;Lachnospiraceae	0.61
OTU_476	Bacteria;Firmicutes;Clostridia;Clostridiales;Lachnospiraceae;Clostridium XlVb	1
OTU_477	Bacteria;Synergistetes;Synergistia;Synergistales;Synergistaceae;Cloacibacillus	1
OTU_478	Bacteria	1
OTU_479	Bacteria;Firmicutes;Clostridia;Clostridiales;Ruminococcaceae	0.66
OTU_480	Bacteria;Firmicutes;Clostridia;Clostridiales;Clostridiaceae 1;Clostridium sensu stricto	1
OTU_481	Bacteria;Actinobacteria;Actinobacteria;Actinomycetales;Micrococcaceae;Rothia	1
OTU_482	Bacteria;Firmicutes;Clostridia;Clostridiales	0.6
OTU_483	Bacteria;Firmicutes;Clostridia;Clostridiales;Lachnospiraceae;Dorea	0.88
OTU_484	Bacteria;Firmicutes;Clostridia;Clostridiales;Ruminococcaceae;Anaerofilum	0.96
OTU_485	Bacteria;Firmicutes;Clostridia;Clostridiales	0.73
OTU_486	Bacteria;Firmicutes;Erysipelotrichia;Erysipelotrichales;Erysipelotrichaceae;Clostridium XVIII	0.96
OTU_487	Bacteria;Proteobacteria;Betaproteobacteria;Neisseriales;Neisseriaceae;Neisseria	1
OTU_488	Bacteria;Bacteroidetes;Bacteroidia;Bacteroidales;Prevotellaceae;Prevotella	0.55
OTU_489	Bacteria;Firmicutes;Clostridia;Clostridiales;Ruminococcaceae;Flavonifractor	0.92
OTU_490	Bacteria	1
OTU_491	Bacteria;Firmicutes;Clostridia;Clostridiales;Ruminococcaceae;Clostridium IV	0.54
OTU_492	Bacteria;Firmicutes;Clostridia;Clostridiales	0.58
OTU_493	Bacteria	1
OTU_494	Bacteria;Firmicutes;Erysipelotrichia;Erysipelotrichales;Erysipelotrichaceae	0.55
OTU_495	Bacteria;Proteobacteria;Betaproteobacteria;Burkholderiales;Sutterellaceae;Parasutterella	0.98
OTU_496	Bacteria;Firmicutes;Clostridia;Clostridiales	0.93
OTU_497	Bacteria;Proteobacteria;Deltaproteobacteria;Desulfovibrionales;Desulfovibrionaceae;Desulfovibrio	1
OTU_498	Bacteria;Firmicutes;Clostridia;Clostridiales;Ruminococcaceae	0.79
OTU_499	Bacteria;Proteobacteria;Gammaproteobacteria;Aeromonadales;Succinivibrionaceae;Succinivibrio	1
OTU_500	Bacteria;Verrucomicrobia;Opitutae;Puniceicoccales;Puniceicoccaceae;Cerasicoccus	0.54
OTU_501	Bacteria;Bacteroidetes;Bacteroidia;Bacteroidales;Prevotellaceae;Paraprevotella	0.59
OTU_502	Bacteria;Firmicutes;Clostridia;Clostridiales;Lachnospiraceae;Lachnospiracea_incertae_sedis	0.78
OTU_503	Bacteria;Firmicutes	0.92
OTU_504	Bacteria;Firmicutes;Clostridia;Clostridiales;Ruminococcaceae	0.94
OTU_505	Bacteria;Firmicutes;Clostridia;Clostridiales	0.58
OTU_506	Bacteria;Firmicutes;Clostridia;Clostridiales	0.63
OTU_507	Bacteria;Firmicutes;Clostridia;Clostridiales	0.77
OTU_508	Bacteria;Firmicutes;Clostridia;Clostridiales;Lachnospiraceae;Clostridium XlVa	0.56
OTU_509	Bacteria;Actinobacteria;Actinobacteria;Coriobacteriales;Coriobacteriaceae;Gordonibacter	0.84
OTU_510	Bacteria;Firmicutes;Clostridia;Clostridiales;Ruminococcaceae;Clostridium IV	0.99
OTU_511	Bacteria;Actinobacteria;Actinobacteria;Coriobacteriales;Coriobacteriaceae	1
OTU_512	Bacteria;Firmicutes;Clostridia;Clostridiales;Ruminococcaceae;Clostridium IV	0.89
OTU_513	Bacteria;Firmicutes;Clostridia;Clostridiales;Ruminococcaceae;Clostridium IV	0.56
OTU_514	Bacteria;Proteobacteria;Gammaproteobacteria;Enterobacteriales;Enterobacteriaceae	1
OTU_515	Bacteria;Bacteroidetes;Bacteroidia;Bacteroidales;Prevotellaceae;Prevotella	0.93
OTU_516	Bacteria;Firmicutes;Clostridia;Clostridiales;Ruminococcaceae;Faecalibacterium	0.63
OTU_517	Bacteria;Firmicutes;Clostridia;Clostridiales;Lachnospiraceae;Clostridium XlVa	0.74
OTU_518	Bacteria;TM7;TM7_genera_incertae_sedis;TM7_genera_incertae_sedis;TM7_genera_incertae_sedis;TM7_genera_incertae_sedis	1
OTU_519	Bacteria;Proteobacteria;Betaproteobacteria;Burkholderiales	0.96
OTU_520	Bacteria;Firmicutes;Erysipelotrichia;Erysipelotrichales;Erysipelotrichaceae;Erysipelotrichaceae_incertae_sedis	1
OTU_521	Bacteria;Firmicutes;Clostridia;Clostridiales;Lachnospiraceae;Lachnospiracea_incertae_sedis	0.64
OTU_522	Bacteria;Actinobacteria;Actinobacteria;Coriobacteriales;Coriobacteriaceae	1
OTU_523	Bacteria;Bacteroidetes;Bacteroidia;Bacteroidales;Bacteroidaceae;Bacteroides	1
OTU_524	Bacteria;Firmicutes;Clostridia;Clostridiales	0.94
OTU_525	Bacteria;Firmicutes;Clostridia	0.51
OTU_526	Bacteria;Bacteroidetes;Bacteroidia;Bacteroidales;Bacteroidaceae;Bacteroides	1
OTU_527	Bacteria;Firmicutes;Clostridia;Clostridiales;Lachnospiraceae;Lachnospiracea_incertae_sedis	0.95
OTU_528	Bacteria;Actinobacteria;Actinobacteria;Coriobacteriales;Coriobacteriaceae;Paraeggerthella	1
OTU_529	Bacteria;Firmicutes;Clostridia;Clostridiales;Ruminococcaceae;Faecalibacterium	0.83
OTU_530	Bacteria;Actinobacteria;Actinobacteria;Bifidobacteriales;Bifidobacteriaceae;Alloscardovia	1
OTU_531	Bacteria;Bacteroidetes;Bacteroidia;Bacteroidales;Porphyromonadaceae;Odoribacter	0.98
OTU_532	Bacteria;Bacteroidetes;Bacteroidia;Bacteroidales;Porphyromonadaceae;Barnesiella	0.83
OTU_533	Bacteria;Proteobacteria;Deltaproteobacteria;Desulfovibrionales;Desulfovibrionaceae;Desulfovibrio	0.88
OTU_534	Bacteria;Bacteroidetes;Bacteroidia;Bacteroidales;Porphyromonadaceae	0.87
OTU_535	Bacteria;Proteobacteria;Gammaproteobacteria;Aeromonadales;Aeromonadaceae;Aeromonas	1
OTU_536	Bacteria;Firmicutes;Clostridia;Clostridiales	0.92
OTU_537	Bacteria;Firmicutes;Erysipelotrichia;Erysipelotrichales;Erysipelotrichaceae	0.75
OTU_538	Bacteria;Cyanobacteria/Chloroplast;Chloroplast;Chloroplast;Chloroplast;Streptophyta	1
OTU_539	Bacteria;Firmicutes;Clostridia;Clostridiales	0.82
OTU_540	Bacteria;Verrucomicrobia;Verrucomicrobiae;Verrucomicrobiales;Verrucomicrobiaceae;Akkermansia	1
OTU_541	Bacteria;Proteobacteria;Betaproteobacteria;Burkholderiales;Oxalobacteraceae	0.98
OTU_542	Bacteria;Bacteroidetes;Bacteroidia;Bacteroidales;Prevotellaceae;Prevotella	1
OTU_543	Bacteria;Firmicutes;Negativicutes;Selenomonadales;Veillonellaceae;Anaeroglobus	1
OTU_544	Bacteria;Bacteroidetes;Bacteroidia;Bacteroidales;Prevotellaceae;Prevotella	1
OTU_545	Bacteria;Firmicutes;Clostridia;Clostridiales	0.6
OTU_546	Bacteria;Firmicutes;Clostridia;Clostridiales;Peptococcaceae 1;Peptococcus	1
OTU_547	Bacteria;Bacteroidetes;Bacteroidia;Bacteroidales;Prevotellaceae;Prevotella	1
OTU_548	Bacteria;Firmicutes;Clostridia;Clostridiales;Ruminococcaceae	1
OTU_549	Bacteria;Bacteroidetes;Bacteroidia;Bacteroidales;Porphyromonadaceae	0.95
OTU_550	Bacteria;Firmicutes;Clostridia;Clostridiales	0.87
OTU_551	Bacteria;Firmicutes;Clostridia;Clostridiales	0.63
OTU_552	Bacteria;Firmicutes;Bacilli;Lactobacillales;Lactobacillaceae;Lactobacillus	1
OTU_553	Bacteria;Firmicutes;Clostridia;Clostridiales;Ruminococcaceae;Clostridium IV	0.92
OTU_554	Bacteria;Firmicutes;Erysipelotrichia;Erysipelotrichales;Erysipelotrichaceae	0.65
OTU_555	Bacteria;Bacteroidetes;Bacteroidia;Bacteroidales;Porphyromonadaceae;Barnesiella	0.89
OTU_556	Bacteria;Firmicutes;Clostridia;Clostridiales;Ruminococcaceae;Acetivibrio	0.58
OTU_557	Bacteria;Firmicutes	0.66
OTU_558	Bacteria;Bacteroidetes;Bacteroidia;Bacteroidales;Porphyromonadaceae;Parabacteroides	1
OTU_559	Bacteria;Firmicutes;Clostridia;Clostridiales;Ruminococcaceae;Saccharofermentans	0.54
OTU_560	Bacteria;Actinobacteria;Actinobacteria;Coriobacteriales;Coriobacteriaceae;Olsenella	0.88
OTU_561	Bacteria;Firmicutes;Clostridia;Clostridiales	0.85
OTU_562	Bacteria;Firmicutes;Negativicutes;Selenomonadales;Veillonellaceae;Centipeda	0.62
OTU_563	Bacteria;Bacteroidetes;Bacteroidia;Bacteroidales;Porphyromonadaceae;Parabacteroides	1
OTU_564	Bacteria;Firmicutes	0.81
OTU_565	Bacteria;Firmicutes;Clostridia;Clostridiales;Ruminococcaceae;Oscillibacter	1
OTU_566	Bacteria;Firmicutes;Clostridia;Clostridiales;Lachnospiraceae;Lachnospiracea_incertae_sedis	0.73
OTU_567	Bacteria;Proteobacteria;Epsilonproteobacteria;Campylobacterales;Campylobacteraceae;Campylobacter	1
OTU_568	Bacteria;Proteobacteria;Epsilonproteobacteria;Campylobacterales;Campylobacteraceae;Campylobacter	1
OTU_569	Bacteria	1
OTU_570	Bacteria;Lentisphaerae;Lentisphaeria;Victivallales;Victivallaceae;Victivallis	0.79
OTU_571	Bacteria;Bacteroidetes;Bacteroidia;Bacteroidales;Bacteroidaceae;Bacteroides	1
OTU_572	Bacteria;Firmicutes;Clostridia;Clostridiales;Lachnospiraceae;Blautia	1
OTU_573	Bacteria;Firmicutes;Clostridia;Clostridiales;Ruminococcaceae	0.98
OTU_574	Bacteria;Firmicutes;Clostridia;Clostridiales;Ruminococcaceae;Clostridium IV	0.99
OTU_575	Bacteria;Firmicutes;Clostridia;Clostridiales;Ruminococcaceae;Acetanaerobacterium	0.71
OTU_576	Bacteria;Firmicutes;Negativicutes;Selenomonadales;Veillonellaceae;Megasphaera	0.97
OTU_577	Bacteria;Firmicutes;Clostridia;Clostridiales;Lachnospiraceae;Clostridium XlVa	0.78
OTU_578	Bacteria;Bacteroidetes	0.99
OTU_579	Bacteria;Proteobacteria;Gammaproteobacteria;Pseudomonadales;Pseudomonadaceae;Pseudomonas	1
OTU_580	Bacteria;Firmicutes;Bacilli;Lactobacillales;Lactobacillaceae;Lactobacillus	0.98
OTU_581	Bacteria;Firmicutes;Clostridia;Clostridiales;Ruminococcaceae;Clostridium IV	0.64
OTU_582	Bacteria;Firmicutes;Clostridia;Clostridiales;Lachnospiraceae;Oribacterium	1
OTU_583	Bacteria;Firmicutes;Clostridia;Clostridiales	0.84
OTU_584	Bacteria;Firmicutes;Negativicutes;Selenomonadales;Veillonellaceae	1
OTU_585	Bacteria;Firmicutes;Clostridia;Clostridiales;Lachnospiraceae;Clostridium XlVa	0.97
OTU_586	Bacteria;Firmicutes;Bacilli;Lactobacillales;Streptococcaceae;Streptococcus	1
OTU_587	Bacteria;Firmicutes;Clostridia;Clostridiales;Lachnospiraceae;Howardella	0.98
OTU_588	Bacteria;Firmicutes;Bacilli;Lactobacillales;Enterococcaceae;Enterococcus	1
OTU_589	Bacteria;Firmicutes;Clostridia;Clostridiales;Ruminococcaceae	0.7
OTU_590	Bacteria;Bacteroidetes;Bacteroidia;Bacteroidales;Prevotellaceae;Prevotella	1
OTU_591	Bacteria;Firmicutes;Clostridia;Clostridiales	0.7
OTU_592	Bacteria;Bacteroidetes;Bacteroidia;Bacteroidales;Porphyromonadaceae;Porphyromonas	1
OTU_593	Bacteria;Actinobacteria;Actinobacteria;Coriobacteriales;Coriobacteriaceae;Asaccharobacter	0.55
OTU_594	Bacteria	1
OTU_595	Bacteria;Firmicutes;Clostridia;Clostridiales;Clostridiales_Incertae Sedis XI	0.58
OTU_596	Bacteria;Proteobacteria;Deltaproteobacteria;Desulfovibrionales;Desulfovibrionaceae	0.87
OTU_597	Bacteria;Actinobacteria;Actinobacteria;Coriobacteriales;Coriobacteriaceae;Slackia	1
OTU_598	Bacteria;Firmicutes;Clostridia;Clostridiales;Ruminococcaceae;Clostridium IV	0.72
OTU_599	Bacteria;Firmicutes;Clostridia;Clostridiales;Ruminococcaceae;Clostridium IV	0.98
OTU_600	Bacteria;Bacteroidetes;Bacteroidia;Bacteroidales;Porphyromonadaceae	0.95
OTU_601	Bacteria;Firmicutes;Clostridia;Clostridiales;Lachnospiraceae;Cellulosilyticum	0.67
OTU_602	Bacteria;Firmicutes;Clostridia;Clostridiales;Ruminococcaceae	0.57
OTU_603	Bacteria;Fusobacteria;Fusobacteria;Fusobacteriales;Leptotrichiaceae;Leptotrichia	1
OTU_604	Bacteria;Firmicutes;Clostridia;Clostridiales;Ruminococcaceae;Hydrogenoanaerobacterium	0.79
OTU_605	Bacteria;Firmicutes;Bacilli;Lactobacillales;Lactobacillaceae;Lactobacillus	1
OTU_606	Bacteria;Bacteroidetes;Bacteroidia;Bacteroidales;Porphyromonadaceae	1
OTU_607	Bacteria;Firmicutes;Negativicutes;Selenomonadales;Veillonellaceae;Mitsuokella	1
OTU_608	Bacteria;Firmicutes;Clostridia;Clostridiales;Ruminococcaceae	0.76
OTU_609	Bacteria;Bacteroidetes;Bacteroidia;Bacteroidales;Prevotellaceae;Paraprevotella	1
OTU_610	Bacteria	1
OTU_611	Bacteria;Actinobacteria;Actinobacteria;Coriobacteriales;Coriobacteriaceae	1
OTU_612	Bacteria;Proteobacteria;Deltaproteobacteria	0.74
OTU_613	Bacteria	1
OTU_614	Bacteria;Firmicutes;Negativicutes;Selenomonadales;Veillonellaceae;Veillonella	0.96
OTU_615	Bacteria;Firmicutes;Clostridia;Clostridiales;Ruminococcaceae;Ruminococcus	0.51
OTU_616	Bacteria;Firmicutes;Clostridia;Clostridiales;Lachnospiraceae	1
OTU_617	Bacteria;Firmicutes;Clostridia;Clostridiales;Ruminococcaceae;Clostridium IV	1
OTU_618	Bacteria;Bacteroidetes;Bacteroidia;Bacteroidales;Bacteroidaceae;Bacteroides	1
OTU_619	Bacteria;Firmicutes;Clostridia;Clostridiales;Ruminococcaceae;Hydrogenoanaerobacterium	0.68
OTU_620	Bacteria;Bacteroidetes;Bacteroidia;Bacteroidales;Porphyromonadaceae;Barnesiella	0.81
OTU_621	Bacteria;Firmicutes;Clostridia;Clostridiales;Lachnospiraceae;Lachnospiracea_incertae_sedis	0.77
OTU_622	Bacteria;Bacteroidetes;Bacteroidia;Bacteroidales;Porphyromonadaceae;Porphyromonas	0.93
OTU_623	Bacteria;Firmicutes;Clostridia;Clostridiales	0.98
OTU_624	Bacteria;Firmicutes;Clostridia;Clostridiales;Clostridiaceae 1;Clostridium sensu stricto	0.97
OTU_625	Bacteria;Firmicutes;Clostridia;Clostridiales;Lachnospiraceae;Clostridium XlVa	0.56
OTU_626	Bacteria;Bacteroidetes;Bacteroidia;Bacteroidales;Porphyromonadaceae;Barnesiella	0.51
OTU_627	Bacteria;Firmicutes;Clostridia;Clostridiales;Ruminococcaceae;Flavonifractor	0.53
OTU_628	Bacteria;Firmicutes;Clostridia;Clostridiales;Ruminococcaceae	0.54
OTU_629	Bacteria	1
OTU_630	Bacteria;Firmicutes;Bacilli;Lactobacillales;Leuconostocaceae;Leuconostoc	1
OTU_631	Bacteria;Firmicutes;Clostridia;Clostridiales;Ruminococcaceae;Clostridium IV	0.76
OTU_632	Bacteria;Firmicutes;Bacilli;Lactobacillales;Streptococcaceae;Streptococcus	1
OTU_633	Bacteria;Firmicutes;Erysipelotrichia;Erysipelotrichales;Erysipelotrichaceae;Clostridium XVIII	0.86
OTU_634	Bacteria;Firmicutes;Clostridia;Clostridiales;Ruminococcaceae	0.95
OTU_635	Bacteria;Firmicutes;Clostridia;Clostridiales;Lachnospiraceae	0.99
OTU_636	Bacteria;Firmicutes;Erysipelotrichia;Erysipelotrichales;Erysipelotrichaceae;Holdemania	0.63
OTU_637	Bacteria;Firmicutes;Clostridia;Clostridiales;Ruminococcaceae;Clostridium IV	0.52
OTU_638	Bacteria;Bacteroidetes;Bacteroidia;Bacteroidales;Porphyromonadaceae;Barnesiella	0.74
OTU_639	Bacteria;Firmicutes;Clostridia;Clostridiales;Eubacteriaceae;Eubacterium	1
OTU_640	Bacteria;Firmicutes;Clostridia;Clostridiales;Ruminococcaceae;Hydrogenoanaerobacterium	1
OTU_641	Bacteria;Proteobacteria;Alphaproteobacteria;Caulobacterales;Caulobacteraceae;Brevundimonas	1
OTU_642	Bacteria;Firmicutes;Clostridia;Clostridiales;Ruminococcaceae;Sporobacter	0.7
OTU_643	Bacteria;Firmicutes;Clostridia;Clostridiales;Ruminococcaceae	1
OTU_644	Bacteria;Proteobacteria;Betaproteobacteria;Neisseriales;Neisseriaceae;Eikenella	0.69
OTU_645	Bacteria;Firmicutes;Clostridia;Clostridiales;Ruminococcaceae;Clostridium IV	0.9
OTU_646	Bacteria;Proteobacteria;Deltaproteobacteria;Desulfovibrionales;Desulfovibrionaceae;Desulfovibrio	0.96
OTU_647	Bacteria;Fusobacteria;Fusobacteria;Fusobacteriales;Leptotrichiaceae;Leptotrichia	1
OTU_648	Bacteria;Firmicutes;Bacilli;Lactobacillales;Streptococcaceae;Lactococcus	1
OTU_649	Bacteria;Firmicutes;Erysipelotrichia;Erysipelotrichales;Erysipelotrichaceae;Erysipelotrichaceae_incertae_sedis	1
OTU_650	Bacteria;Firmicutes;Clostridia;Clostridiales;Eubacteriaceae;Eubacterium	0.56
OTU_651	Bacteria;Bacteroidetes;Bacteroidia;Bacteroidales;Rikenellaceae;Alistipes	1
OTU_652	Bacteria;Firmicutes;Bacilli;Lactobacillales;Aerococcaceae;Abiotrophia	0.98
OTU_653	Bacteria;Bacteroidetes;Bacteroidia;Bacteroidales;Bacteroidaceae;Bacteroides	1
OTU_654	Bacteria	1
OTU_655	Bacteria;Firmicutes;Clostridia;Clostridiales;Ruminococcaceae;Clostridium IV	0.69
OTU_656	Bacteria;Firmicutes;Clostridia;Clostridiales;Ruminococcaceae;Clostridium IV	0.96
OTU_657	Bacteria;Firmicutes;Clostridia;Clostridiales;Lachnospiraceae;Clostridium XlVa	0.51
OTU_658	Bacteria;Proteobacteria;Gammaproteobacteria;Aeromonadales;Aeromonadaceae;Aeromonas	0.96
OTU_659	Bacteria;Firmicutes;Clostridia;Clostridiales;Ruminococcaceae	0.67
OTU_660	Bacteria;Firmicutes;Clostridia;Clostridiales;Ruminococcaceae	0.97
OTU_661	Bacteria	1
OTU_662	Bacteria;Fusobacteria;Fusobacteria;Fusobacteriales;Leptotrichiaceae;Sneathia	0.97
OTU_663	Bacteria;Firmicutes;Erysipelotrichia;Erysipelotrichales;Erysipelotrichaceae	1
OTU_664	Bacteria;Firmicutes;Clostridia;Clostridiales;Lachnospiraceae;Blautia	0.92
OTU_665	Bacteria;Proteobacteria;Gammaproteobacteria;Xanthomonadales;Xanthomonadaceae;Stenotrophomonas	1
OTU_666	Bacteria;Firmicutes;Clostridia;Clostridiales;Ruminococcaceae;Flavonifractor	0.57
OTU_667	Bacteria;Firmicutes;Clostridia;Clostridiales	1
OTU_668	Bacteria;Proteobacteria;Betaproteobacteria;Burkholderiales	0.97
OTU_669	Bacteria;Proteobacteria;Betaproteobacteria;Burkholderiales;Sutterellaceae;Parasutterella	0.66
OTU_670	Bacteria;Verrucomicrobia;Opitutae;Puniceicoccales;Puniceicoccaceae;Coraliomargarita	0.72
OTU_671	Bacteria;Firmicutes;Clostridia;Clostridiales;Lachnospiraceae	1
OTU_672	Bacteria;Firmicutes;Bacilli;Lactobacillales;Lactobacillaceae;Lactobacillus	1
OTU_673	Bacteria;Proteobacteria;Alphaproteobacteria;Rhizobiales;Brucellaceae;Brucella	0.95
OTU_674	Bacteria;Firmicutes;Clostridia;Clostridiales;Ruminococcaceae;Sporobacter	0.57
OTU_675	Bacteria;Proteobacteria;Gammaproteobacteria;Enterobacteriales;Enterobacteriaceae;Morganella	1
OTU_676	Bacteria;Firmicutes;Clostridia;Clostridiales;Ruminococcaceae;Acetivibrio	0.53
OTU_677	Bacteria;Bacteroidetes;Bacteroidia;Bacteroidales;Prevotellaceae;Prevotella	1
OTU_678	Bacteria;Actinobacteria;Actinobacteria;Coriobacteriales;Coriobacteriaceae;Coriobacterium	0.65
OTU_679	Bacteria;Firmicutes;Negativicutes;Selenomonadales;Veillonellaceae;Megasphaera	1
OTU_680	Bacteria;Bacteroidetes;Bacteroidia;Bacteroidales;Porphyromonadaceae;Barnesiella	0.6
OTU_681	Bacteria;Verrucomicrobia;Subdivision5;Subdivision5_genera_incertae_sedis;Subdivision5_genera_incertae_sedis;Subdivision5_genera_incertae_sedis	0.96
OTU_682	Bacteria;Firmicutes;Clostridia;Clostridiales;Clostridiales_Incertae Sedis XI;Parvimonas	1
OTU_683	Bacteria;Firmicutes;Clostridia;Clostridiales;Ruminococcaceae	1
OTU_684	Bacteria;Bacteroidetes;Bacteroidia;Bacteroidales;Prevotellaceae;Prevotella	1
OTU_685	Bacteria;TM7;TM7_genera_incertae_sedis;TM7_genera_incertae_sedis;TM7_genera_incertae_sedis;TM7_genera_incertae_sedis	1
OTU_686	Bacteria;Firmicutes;Clostridia;Clostridiales;Lachnospiraceae;Blautia	0.81
OTU_687	Bacteria;Firmicutes;Clostridia	0.53
OTU_688	Bacteria;Firmicutes;Clostridia;Clostridiales;Ruminococcaceae;Hydrogenoanaerobacterium	0.52
OTU_689	Bacteria;Firmicutes;Erysipelotrichia;Erysipelotrichales;Erysipelotrichaceae	0.58
OTU_690	Bacteria;Firmicutes;Clostridia;Clostridiales;Ruminococcaceae;Pseudoflavonifractor	1
OTU_691	Bacteria;Firmicutes;Clostridia;Clostridiales;Lachnospiraceae;Clostridium XlVb	0.92
OTU_692	Bacteria;Firmicutes;Clostridia;Clostridiales;Ruminococcaceae	0.75
OTU_693	Bacteria;Cyanobacteria/Chloroplast;Chloroplast;Chloroplast;Chloroplast;Streptophyta	1
OTU_694	Bacteria;Firmicutes;Clostridia;Clostridiales;Clostridiales_Incertae Sedis XI;Finegoldia	1
OTU_695	Bacteria;Firmicutes;Clostridia;Clostridiales	0.88
OTU_696	Bacteria;Bacteroidetes;Bacteroidia;Bacteroidales;Bacteroidaceae;Bacteroides	1
OTU_697	Bacteria;Firmicutes;Clostridia;Clostridiales;Ruminococcaceae;Butyricicoccus	0.92
OTU_698	Bacteria;Firmicutes;Clostridia;Clostridiales	0.96
OTU_699	Bacteria;Firmicutes;Clostridia;Clostridiales;Gracilibacteraceae	0.51
OTU_700	Bacteria;Bacteroidetes;Bacteroidia;Bacteroidales;Bacteroidaceae;Bacteroides	0.79
OTU_701	Bacteria;Proteobacteria;Alphaproteobacteria;Rhodospirillales;Rhodospirillaceae	0.6
OTU_702	Bacteria;Actinobacteria;Actinobacteria;Coriobacteriales;Coriobacteriaceae;Collinsella	0.98
OTU_703	Bacteria;Lentisphaerae;Lentisphaeria;Victivallales;Victivallaceae;Victivallis	1
OTU_704	Bacteria;Firmicutes;Clostridia;Clostridiales	0.87
OTU_705	Bacteria;Firmicutes;Clostridia;Clostridiales;Lachnospiraceae;Clostridium XlVa	0.66
OTU_706	Bacteria;Firmicutes;Clostridia;Clostridiales;Ruminococcaceae	0.88
OTU_707	Bacteria;Firmicutes;Clostridia;Clostridiales;Lachnospiraceae;Clostridium XlVb	1
OTU_708	Bacteria;Bacteroidetes;Bacteroidia;Bacteroidales;Porphyromonadaceae;Barnesiella	0.56
OTU_709	Bacteria;Bacteroidetes;Bacteroidia;Bacteroidales;Prevotellaceae	0.98
OTU_710	Bacteria;Proteobacteria;Deltaproteobacteria;Desulfovibrionales;Desulfovibrionaceae;Bilophila	0.99
OTU_711	Bacteria;Bacteroidetes;Bacteroidia;Bacteroidales;Porphyromonadaceae;Butyricimonas	1
OTU_712	Bacteria;Bacteroidetes;Bacteroidia;Bacteroidales;Porphyromonadaceae;Porphyromonas	1
OTU_713	Bacteria;Bacteroidetes;Bacteroidia;Bacteroidales;Prevotellaceae;Prevotella	1
OTU_714	Bacteria;Firmicutes;Clostridia;Clostridiales;Lachnospiraceae;Blautia	1
OTU_715	Bacteria;Firmicutes;Clostridia;Clostridiales;Ruminococcaceae	0.98
OTU_716	Bacteria;Bacteroidetes;Bacteroidia;Bacteroidales;Bacteroidaceae;Bacteroides	1
OTU_717	Bacteria;Proteobacteria;Alphaproteobacteria;Rhizobiales;Rhizobiaceae;Rhizobium	1
OTU_718	Bacteria;Firmicutes	0.69
OTU_719	Bacteria;Bacteroidetes;Bacteroidia;Bacteroidales;Bacteroidaceae;Bacteroides	1
OTU_720	Bacteria;Bacteroidetes;Bacteroidia;Bacteroidales;Prevotellaceae;Prevotella	0.75
OTU_721	Bacteria;Firmicutes;Clostridia;Clostridiales;Lachnospiraceae	1
OTU_722	Bacteria;Bacteroidetes;Bacteroidia;Bacteroidales;Prevotellaceae;Paraprevotella	0.82
OTU_723	Bacteria;Bacteroidetes;Bacteroidia;Bacteroidales;Porphyromonadaceae;Butyricimonas	1
OTU_724	Bacteria;Verrucomicrobia;Opitutae;Puniceicoccales;Puniceicoccaceae;Cerasicoccus	0.66
OTU_725	Bacteria;Firmicutes;Clostridia;Clostridiales;Lachnospiraceae	0.7
OTU_726	Bacteria;Fusobacteria;Fusobacteria;Fusobacteriales;Leptotrichiaceae;Leptotrichia	1
OTU_727	Bacteria;Firmicutes;Clostridia;Clostridiales	0.68
OTU_728	Bacteria;Firmicutes;Clostridia;Clostridiales;Lachnospiraceae	1
OTU_729	Bacteria;Actinobacteria;Actinobacteria;Coriobacteriales;Coriobacteriaceae;Gordonibacter	0.93
OTU_730	Bacteria;Firmicutes;Clostridia;Clostridiales;Ruminococcaceae;Oscillibacter	1
OTU_731	Bacteria;Firmicutes;Clostridia	0.79
OTU_732	Bacteria;Firmicutes;Clostridia;Clostridiales	0.93
OTU_733	Bacteria;Proteobacteria;Alphaproteobacteria;Caulobacterales;Caulobacteraceae;Phenylobacterium	1
OTU_734	Bacteria;Firmicutes;Clostridia;Clostridiales;Eubacteriaceae;Eubacterium	0.64
OTU_735	Bacteria;Firmicutes;Clostridia;Clostridiales;Ruminococcaceae	0.97
OTU_736	Bacteria;Bacteroidetes;Bacteroidia;Bacteroidales;Porphyromonadaceae;Barnesiella	0.63
OTU_737	Bacteria;Actinobacteria;Actinobacteria;Actinomycetales;Actinomycetaceae;Actinomyces	1
OTU_738	Bacteria;Firmicutes;Clostridia;Clostridiales;Lachnospiraceae;Lachnospiracea_incertae_sedis	0.63
OTU_739	Bacteria;Firmicutes;Clostridia;Clostridiales;Eubacteriaceae;Eubacterium	0.83
OTU_740	Bacteria;Fusobacteria;Fusobacteria;Fusobacteriales;Fusobacteriaceae;Fusobacterium	1
OTU_741	Bacteria;Bacteroidetes;Bacteroidia;Bacteroidales;Porphyromonadaceae;Barnesiella	0.66
OTU_742	Bacteria;Firmicutes;Clostridia;Clostridiales;Ruminococcaceae	0.92
OTU_743	Bacteria;Firmicutes;Clostridia;Clostridiales;Ruminococcaceae;Ruminococcus	0.86
OTU_744	Bacteria;Firmicutes;Clostridia;Clostridiales;Eubacteriaceae;Eubacterium	1
OTU_745	Bacteria;Bacteroidetes;Bacteroidia;Bacteroidales;Porphyromonadaceae;Parabacteroides	0.98
OTU_746	Bacteria;Firmicutes;Clostridia;Clostridiales	0.8
OTU_747	Bacteria;Bacteroidetes;Bacteroidia;Bacteroidales;Bacteroidaceae;Bacteroides	1
OTU_748	Bacteria;Firmicutes;Clostridia;Clostridiales;Ruminococcaceae	0.78
OTU_749	Bacteria;Bacteroidetes;Bacteroidia;Bacteroidales;Prevotellaceae;Prevotella	0.93
OTU_750	Bacteria;Firmicutes;Bacilli;Lactobacillales;Lactobacillaceae;Lactobacillus	1
OTU_751	Bacteria;Actinobacteria;Actinobacteria;Actinomycetales;Dietziaceae;Dietzia	0.55
OTU_752	Bacteria;Firmicutes;Clostridia;Clostridiales;Ruminococcaceae;Flavonifractor	0.75
OTU_753	Bacteria;Firmicutes;Clostridia	0.85
OTU_754	Bacteria;Bacteroidetes;Flavobacteria;Flavobacteriales	0.63
OTU_755	Bacteria;Firmicutes;Clostridia;Clostridiales	0.87
OTU_756	Bacteria;Firmicutes;Clostridia;Clostridiales	0.75
OTU_757	Bacteria;Bacteroidetes;Bacteroidia;Bacteroidales;Bacteroidaceae;Bacteroides	1
OTU_758	Bacteria;Bacteroidetes;Bacteroidia;Bacteroidales;Prevotellaceae;Prevotella	0.99
OTU_759	Bacteria;Bacteroidetes;Bacteroidia;Bacteroidales;Bacteroidaceae;Bacteroides	1
OTU_760	Bacteria;Actinobacteria;Actinobacteria;Coriobacteriales;Coriobacteriaceae;Atopobium	1
OTU_761	Bacteria;Firmicutes;Clostridia;Clostridiales;Lachnospiraceae	1
OTU_762	Bacteria;Firmicutes;Bacilli;Lactobacillales;Streptococcaceae;Streptococcus	1
OTU_763	Bacteria;Bacteroidetes;Bacteroidia;Bacteroidales;Prevotellaceae;Prevotella	0.61
OTU_764	Bacteria;Firmicutes;Clostridia;Clostridiales;Ruminococcaceae;Oscillibacter	1
OTU_765	Bacteria;Bacteroidetes;Bacteroidia;Bacteroidales;Prevotellaceae;Prevotella	0.99
OTU_766	Bacteria;Bacteroidetes;Bacteroidia;Bacteroidales;Bacteroidaceae;Bacteroides	0.96
OTU_767	Bacteria;Firmicutes;Clostridia;Clostridiales;Ruminococcaceae;Clostridium IV	0.88
OTU_768	Bacteria;Firmicutes;Clostridia;Clostridiales;Ruminococcaceae;Clostridium IV	0.92
OTU_769	Bacteria;Bacteroidetes;Bacteroidia;Bacteroidales;Prevotellaceae;Prevotella	1
OTU_770	Bacteria;Firmicutes;Clostridia;Clostridiales;Lachnospiraceae;Lachnospiracea_incertae_sedis	0.58
OTU_771	Bacteria;Bacteroidetes;Bacteroidia;Bacteroidales;Prevotellaceae;Prevotella	1
OTU_772	Bacteria;Bacteroidetes;Bacteroidia;Bacteroidales;Prevotellaceae;Prevotella	0.98
OTU_773	Bacteria;Firmicutes;Clostridia;Clostridiales;Ruminococcaceae	0.94
OTU_774	Bacteria;Bacteroidetes	1
OTU_775	Bacteria;Bacteroidetes;Bacteroidia;Bacteroidales;Bacteroidaceae;Bacteroides	1
OTU_776	Bacteria;Proteobacteria;Gammaproteobacteria;Enterobacteriales;Enterobacteriaceae	1
OTU_777	Bacteria;Fusobacteria;Fusobacteria;Fusobacteriales;Fusobacteriaceae;Fusobacterium	1
OTU_778	Bacteria;Bacteroidetes;Bacteroidia;Bacteroidales;Prevotellaceae;Prevotella	1
OTU_779	Bacteria;Bacteroidetes;Bacteroidia;Bacteroidales;Rikenellaceae;Alistipes	1
OTU_780	Bacteria;Firmicutes;Clostridia;Clostridiales;Ruminococcaceae;Clostridium IV	0.82
OTU_781	Bacteria;Firmicutes;Negativicutes;Selenomonadales;Veillonellaceae;Selenomonas	1
OTU_782	Bacteria;Bacteroidetes;Bacteroidia;Bacteroidales;Bacteroidaceae;Bacteroides	1
OTU_783	Bacteria;Firmicutes;Clostridia;Clostridiales;Lachnospiraceae;Coprococcus	0.99
OTU_784	Bacteria;Firmicutes;Erysipelotrichia;Erysipelotrichales;Erysipelotrichaceae;Sharpea	0.58
OTU_785	Bacteria;Firmicutes;Clostridia;Clostridiales;Eubacteriaceae;Anaerofustis	1
OTU_786	Bacteria;Firmicutes;Bacilli;Lactobacillales;Streptococcaceae;Lactococcus	0.99
OTU_787	Bacteria;Firmicutes;Negativicutes;Selenomonadales;Veillonellaceae;Schwartzia	0.71
OTU_788	Bacteria;Firmicutes;Clostridia;Clostridiales;Lachnospiraceae;Blautia	0.65
OTU_789	Bacteria;Firmicutes;Clostridia;Clostridiales;Lachnospiraceae;Clostridium XlVb	0.84
OTU_790	Bacteria;Bacteroidetes;Bacteroidia;Bacteroidales;Bacteroidaceae;Bacteroides	0.57
OTU_791	Bacteria;Bacteroidetes;Bacteroidia;Bacteroidales;Marinilabiaceae;Anaerophaga	0.58
OTU_792	Bacteria;Firmicutes;Clostridia;Clostridiales	0.72
OTU_793	Bacteria;Firmicutes;Clostridia;Clostridiales;Ruminococcaceae;Clostridium IV	0.6
OTU_794	Bacteria;Firmicutes;Clostridia;Clostridiales	0.82
OTU_795	Bacteria;Actinobacteria;Actinobacteria;Actinomycetales;Corynebacteriaceae;Corynebacterium	1
OTU_796	Bacteria;Actinobacteria;Actinobacteria;Coriobacteriales;Coriobacteriaceae;Slackia	1
OTU_797	Bacteria;Bacteroidetes;Bacteroidia;Bacteroidales;Prevotellaceae;Prevotella	0.7
OTU_798	Bacteria;Firmicutes;Clostridia;Clostridiales;Ruminococcaceae	1
OTU_799	Bacteria;Bacteroidetes;Bacteroidia;Bacteroidales;Prevotellaceae;Prevotella	1
OTU_800	Bacteria;Firmicutes;Clostridia;Clostridiales;Lachnospiraceae;Blautia	0.99
OTU_801	Bacteria;Proteobacteria;Alphaproteobacteria;Rhizobiales;Hyphomicrobiaceae;Gemmiger	0.75
OTU_802	Bacteria;Proteobacteria;Deltaproteobacteria;Desulfovibrionales;Desulfovibrionaceae;Desulfovibrio	0.96
OTU_803	Bacteria;Actinobacteria;Actinobacteria;Coriobacteriales;Coriobacteriaceae	1
OTU_804	Bacteria;Firmicutes;Clostridia;Clostridiales;Lachnospiraceae;Clostridium XlVa	0.6
OTU_805	Bacteria;Firmicutes;Clostridia;Clostridiales;Clostridiales_Incertae Sedis XI;Tepidimicrobium	0.67
OTU_806	Bacteria;Firmicutes;Clostridia;Clostridiales;Lachnospiraceae	1
OTU_807	Bacteria;Fusobacteria;Fusobacteria;Fusobacteriales;Leptotrichiaceae;Leptotrichia	0.98
OTU_808	Bacteria;Bacteroidetes;Bacteroidia;Bacteroidales;Prevotellaceae;Prevotella	0.94
OTU_809	Bacteria;Firmicutes;Clostridia;Clostridiales;Lachnospiraceae;Roseburia	1
OTU_810	Bacteria;Bacteroidetes;Bacteroidia;Bacteroidales;Bacteroidaceae;Bacteroides	0.96
OTU_811	Bacteria;Bacteroidetes;Bacteroidia;Bacteroidales;Prevotellaceae;Prevotella	1
OTU_812	Bacteria;Firmicutes;Clostridia;Clostridiales	0.72
OTU_813	Bacteria;Cyanobacteria/Chloroplast;Chloroplast;Chloroplast;Chloroplast;Streptophyta	1
OTU_814	Bacteria;Firmicutes;Clostridia;Clostridiales;Lachnospiraceae;Lachnospiracea_incertae_sedis	0.56
OTU_815	Bacteria;Firmicutes;Clostridia;Clostridiales;Lachnospiraceae	1
OTU_816	Bacteria;Bacteroidetes;Bacteroidia;Bacteroidales;Prevotellaceae;Prevotella	1
OTU_817	Bacteria;Firmicutes	0.69
OTU_818	Bacteria;Bacteroidetes;Bacteroidia;Bacteroidales;Prevotellaceae;Prevotella	0.72
OTU_819	Bacteria;Bacteroidetes;Bacteroidia;Bacteroidales;Prevotellaceae;Prevotella	1
OTU_820	Bacteria;Firmicutes;Clostridia;Clostridiales;Lachnospiraceae	0.86
OTU_821	Bacteria;Firmicutes;Negativicutes;Selenomonadales;Veillonellaceae;Megamonas	1
OTU_822	Bacteria;Firmicutes;Clostridia;Clostridiales;Lachnospiraceae;Blautia	1
OTU_823	Bacteria;Firmicutes;Clostridia;Clostridiales;Ruminococcaceae;Oscillibacter	0.61
OTU_824	Bacteria;Firmicutes;Clostridia;Clostridiales;Lachnospiraceae;Cellulosilyticum	1
OTU_825	Bacteria;Bacteroidetes;Bacteroidia;Bacteroidales;Prevotellaceae;Prevotella	1
OTU_826	Bacteria;Firmicutes;Clostridia;Clostridiales;Ruminococcaceae;Anaerotruncus	0.57
OTU_827	Bacteria;Actinobacteria;Actinobacteria;Coriobacteriales;Coriobacteriaceae;Collinsella	0.92
OTU_828	Bacteria;Bacteroidetes;Bacteroidia;Bacteroidales;Bacteroidaceae;Bacteroides	1
OTU_829	Bacteria;Bacteroidetes;Bacteroidia;Bacteroidales;Bacteroidaceae;Bacteroides	1
OTU_830	Bacteria;Firmicutes;Clostridia;Clostridiales;Clostridiaceae 1;Anaerosporobacter	0.74
OTU_831	Bacteria;Firmicutes;Clostridia;Clostridiales;Ruminococcaceae	1
OTU_832	Bacteria;Bacteroidetes;Bacteroidia;Bacteroidales;Prevotellaceae;Prevotella	1
OTU_833	Bacteria;Bacteroidetes;Bacteroidia;Bacteroidales;Bacteroidaceae;Bacteroides	0.56
OTU_834	Bacteria;Firmicutes;Clostridia;Clostridiales;Ruminococcaceae;Butyricicoccus	0.99
OTU_835	Bacteria;Actinobacteria;Actinobacteria;Coriobacteriales;Coriobacteriaceae;Enterorhabdus	0.51
OTU_836	Bacteria;Firmicutes;Negativicutes;Selenomonadales;Acidaminococcaceae	0.85
OTU_837	Bacteria;Firmicutes;Clostridia;Clostridiales;Lachnospiraceae;Lachnospiracea_incertae_sedis	0.68
OTU_838	Bacteria;Firmicutes;Clostridia;Clostridiales;Lachnospiraceae;Clostridium XlVa	0.84
OTU_839	Bacteria;Firmicutes;Clostridia;Clostridiales;Ruminococcaceae	0.67
OTU_840	Bacteria;Firmicutes;Clostridia;Clostridiales	0.86
OTU_841	Bacteria;Bacteroidetes;Bacteroidia;Bacteroidales;Bacteroidaceae;Bacteroides	0.99
OTU_842	Bacteria;Firmicutes;Clostridia;Clostridiales;Lachnospiraceae	0.99
OTU_843	Bacteria;Firmicutes;Clostridia;Clostridiales;Ruminococcaceae	0.55
OTU_844	Bacteria;Firmicutes	0.93
OTU_845	Bacteria;Proteobacteria;Gammaproteobacteria;Pseudomonadales;Pseudomonadaceae;Pseudomonas	1
OTU_846	Bacteria;Firmicutes;Clostridia;Clostridiales;Lachnospiraceae;Clostridium XlVa	1
OTU_847	Bacteria;Synergistetes;Synergistia;Synergistales;Synergistaceae;Synergistes	1
OTU_848	Bacteria;Firmicutes;Clostridia;Clostridiales;Ruminococcaceae	0.99
OTU_849	Bacteria;Firmicutes;Clostridia;Clostridiales;Ruminococcaceae	0.97
OTU_850	Bacteria;Bacteroidetes;Bacteroidia;Bacteroidales;Rikenellaceae;Alistipes	0.89
OTU_851	Bacteria;Bacteroidetes;Bacteroidia;Bacteroidales;Porphyromonadaceae;Parabacteroides	0.76
OTU_852	Bacteria;Firmicutes;Clostridia;Clostridiales;Ruminococcaceae;Acetanaerobacterium	0.56
OTU_853	Bacteria;Firmicutes;Clostridia;Clostridiales;Ruminococcaceae	1
OTU_854	Bacteria;Firmicutes;Clostridia;Clostridiales;Lachnospiraceae	1
OTU_855	Bacteria;Firmicutes;Bacilli;Lactobacillales;Streptococcaceae;Streptococcus	1
OTU_856	Bacteria;Firmicutes;Clostridia;Clostridiales;Lachnospiraceae;Clostridium XlVa	0.74
OTU_857	Bacteria;Bacteroidetes;Flavobacteria;Flavobacteriales;Flavobacteriaceae;Capnocytophaga	1
OTU_858	Bacteria;Firmicutes;Clostridia;Clostridiales;Peptococcaceae 1;Peptococcus	0.9
OTU_859	Bacteria;Proteobacteria;Gammaproteobacteria;Pseudomonadales;Pseudomonadaceae;Pseudomonas	0.99
OTU_860	Bacteria;Firmicutes;Clostridia;Clostridiales;Ruminococcaceae;Clostridium IV	0.98
OTU_861	Bacteria;Firmicutes;Clostridia;Clostridiales;Ruminococcaceae	0.53
OTU_862	Bacteria;Firmicutes;Clostridia;Clostridiales;Lachnospiraceae;Clostridium XlVa	0.81
OTU_863	Bacteria;Firmicutes;Clostridia;Clostridiales;Clostridiales_Incertae Sedis XI;Peptoniphilus	1
OTU_864	Bacteria;Bacteroidetes;Bacteroidia;Bacteroidales;Bacteroidaceae;Bacteroides	0.81
OTU_865	Bacteria;Bacteroidetes;Bacteroidia;Bacteroidales;Prevotellaceae;Prevotella	0.64
OTU_866	Bacteria;Bacteroidetes;Bacteroidia;Bacteroidales;Prevotellaceae;Prevotella	0.79
OTU_867	Bacteria;Firmicutes;Clostridia;Clostridiales;Lachnospiraceae	0.91
OTU_868	Bacteria;Actinobacteria;Actinobacteria;Coriobacteriales;Coriobacteriaceae;Slackia	0.7
OTU_869	Bacteria;Firmicutes;Clostridia;Clostridiales;Ruminococcaceae;Clostridium IV	0.87
OTU_870	Bacteria;Firmicutes;Clostridia;Clostridiales;Ruminococcaceae;Ethanoligenens	0.75
OTU_871	Bacteria;Firmicutes;Clostridia;Clostridiales;Lachnospiraceae;Lachnospiracea_incertae_sedis	0.89
OTU_872	Bacteria;Firmicutes;Clostridia;Clostridiales;Lachnospiraceae;Lachnospiracea_incertae_sedis	0.85
OTU_873	Bacteria;Firmicutes;Bacilli;Lactobacillales;Leuconostocaceae;Weissella	1
OTU_874	Bacteria;Firmicutes;Clostridia;Clostridiales;Ruminococcaceae;Anaerotruncus	0.85
OTU_875	Bacteria;Firmicutes;Clostridia;Clostridiales;Ruminococcaceae	0.95
OTU_876	Bacteria;Bacteroidetes;Bacteroidia;Bacteroidales;Prevotellaceae;Prevotella	1
OTU_877	Bacteria;Firmicutes;Clostridia;Clostridiales;Ruminococcaceae	1
OTU_878	Bacteria;Cyanobacteria/Chloroplast;Chloroplast;Chloroplast;Chloroplast;Streptophyta	1
OTU_879	Bacteria;Bacteroidetes;Bacteroidia;Bacteroidales;Bacteroidaceae;Bacteroides	1
OTU_880	Bacteria;Proteobacteria;Gammaproteobacteria;Pseudomonadales;Moraxellaceae;Acinetobacter	1
