# Supplementary material for: Gut microbial profile analysis by MiSeq sequencing of pancreatic carcinoma patients in China
Source: Oncotarget. 2017 Jun 29;8(56):95176–91. doi: 10.18632/oncotarget.18820 (PMC5707014; doi:10.18632/oncotarget.18820)
Supplement: Supplementary file 3 [file oncotarget-08-95176-s003.xls]

## Sheet: OTU.Relative.Matrix
	H_10	H_11	H_12	H_13	H_14	H_15	H_16	H_17	H_18	H_19	H_2	H_20	H_21	H_22	H_23	H_24	H_25	H_28	H_29	H_3	H_30	H_33	H_35	H_37	H_38	H_39	H_4	H_40	H_42	H_43	H_44	H_45	H_46	H_48	H_49	H_5	H_50	H_51	H_52	H_54	H_56	H_57	H_59	H_6	H_60	H_61	H_62	H_63	H_64
OTU_1	0.168539	0.0141657	0.00962326	0.0725328	0.0114293	0.0925476	0.132816	0	0.00148739	0.00402456	0.042404	0.00162668	0.0253697	0.00571271	0.00925926	0.030425	0.00790269	0.00456403	0.0444128	0.0236038	0.0636536	0.00369155	0.122628	0.115179	0.0257694	0	0.101149	0.0620755	0.127657	0.0336441	0.174411	0.0395423	0.097745	0.0737722	0.124681	0.272086	0.0332221	0.0114552	0.0546297	0.186745	0.0120973	0.049456	0.00395586	0.016791	0.168259	0.010398	0.00127128	0.100742	0.0219406
OTU_2	0.000136138	0.000411794	0.288357	0	0.30315	0.0141611	0.229872	0	0.121425	6.82128e-05	6.80643e-05	0	0	0.0576089	0.000138198	0.0951634	0.000274876	6.81199e-05	0	6.80226e-05	0	0.308039	0.000140066	0.000135584	0.462766	6.97107e-05	0	0.210133	0.000106293	0	0.0483794	0.000252398	8.47745e-05	0	0	0	0.313317	0.463301	0.300532	0	0.33957	0	0.495454	0	0	0.000137722	0.149728	0	0.760357
OTU_3	0	0.0414265	0.0131723	0.0265221	0	0.00686597	0	6.82221e-05	0.130755	0.15382	0.000204193	0.158601	0.0316104	0	0.0203842	0	0	0	0	0.201959	0	0.0153131	0.182156	0	0.119513	0	0	0	0	0	0.0296827	0.10769	0.0499322	0	0.0343235	0	0	0.00544477	0.0133462	0.000135667	0.0532424	0	0.0595461	0	0	0.413442	0.00296631	0	0.0162851
OTU_4	0.000272276	0	0.045591	7.32654e-05	0	0.191675	6.86389e-05	0.328012	0	6.82128e-05	0	0	0	6.88279e-05	0	0	6.87191e-05	6.81199e-05	0.0259696	0.000136045	0	0	0.0448911	0	6.76361e-05	0	0	0.242665	0	0	0	8.41326e-05	0	0	0	0	0	0	0	0.136413	0	0	0	0	0	0	0	0	0
OTU_5	0.0234838	0.00411794	0.000546001	0.0112829	0.00238111	0.00657989	0.0037065	0.0391595	0.00540869	0.0322647	0.0733052	0.054087	0.0368335	0.0356528	0.0501658	0.0163722	0.0258384	0.0495913	0.00793328	0.0110197	0.0459852	0.00102543	0.0521045	0.0692156	0.00493744	0.0655978	0.0223642	0.000271665	0.045068	0.112708	0.00839304	0.013966	0.0133096	0.0187884	0.0868426	0.0511873	0.00389213	0.0037477	0.0376184	0.0115317	0.001055	0.0408365	0.0064543	0.0186567	0.0428669	0.00426938	0.0013419	0.0736668	0.00163532
OTU_6	0.0426111	0.0141657	0.0456593	0.0298923	0.00904823	0.0640109	0.042762	6.82221e-05	0.000608478	0.0170532	0.0045603	0.0579504	0.0513499	0.0220249	0.0379353	0.0454328	0.0235019	0.011921	0.0377	0.0561867	0.0380186	0.0139459	0.0110652	0.0122704	0.00216436	0.00104566	0	0.0029204	0.0111607	0.0135277	0.0124872	0.00504796	0.00839268	0.0164399	0.0174375	0.0307945	0.00785377	0.0106774	0.0156974	0.00807217	0.007174	0.0628798	0.014713	0.00402985	0.010785	0.135036	0.0238011	0.0364898	0.0112428
OTU_7	0.00844054	0.0831823	0.0551461	0.049967	0.0477584	0.0838936	0.0433111	0	0.0450274	0.0197135	0.0310373	0.104175	0.124474	0.153348	0.134881	0.0618733	0.0998488	0.0163488	0.0101031	0.110809	0.0931535	0.0440252	0.0527348	0.0415565	0.0735881	0.117184	0.0148868	0.00448248	0.0179634	0.0179435	0.0708973	0.0685681	0.0489149	0.0581612	0.0256393	0.0127284	0.0507367	0.0248904	0.0434271	0.0448379	0.0458574	0.0209835	0.013325	0.00865672	0.0395222	0.0413855	0.0349601	0.0321605	0.0141728
OTU_8	0.0325369	0	0.00914551	0.00293062	6.80318e-05	0.0282506	0.000755028	0.003684	0.0203502	0.0206003	0.00197386	0.00664227	6.78334e-05	0.0304907	0.00373134	0.00293335	0.011751	0.0189373	0.127271	0.00299299	0.000157754	0.000546896	0	0	0.0481569	0.014709	0.0453402	0	0.0169005	0	0.0325486	0	0.000678196	0.0558127	0.0021366	0.000684322	0.059216	0.00162636	0.00089897	0.0180437	0.0389647	0.0027554	6.94011e-05	0.0134328	0.000136519	0.00192811	0.000211879	0.000962067	0.000272554
OTU_9	0.010823	0.000905946	0.0103058	0.023738	0.00333356	0.0135174	0.0303384	0.00845954	0	0.00300136	0.00483256	6.77782e-05	0.00508751	0.000137656	0.000138198	0.00497988	0.0153244	0.0338556	0.0594657	0.0478199	0.0114371	0.00464862	0.0440507	0	0	0.00118508	0	0.000271665	0.0280612	0.0486437	6.82361e-05	0.000420663	0.00305188	0	0.00447998	0	0.00104254	0.00466695	0.00207455	0.00250984	0.000703334	0.00798361	0.000902214	0.00126866	0.000546075	0.00750585	0.0237305	0.0541506	0.00374762
OTU_10	0.00115717	0.0186131	0	0.00161184	0.00925233	0.00114433	0.0136591	0.0605813	0.0220404	0.00109141	0.000272257	0.064186	0.000610501	0.00110125	0.00449143	0	0.000412314	0.00919619	0.000271223	0.000136045	0.00631014	0.000273448	0.000280132	0.00460986	0.00277308	0.00655281	0.0159065	0.0134474	0.068665	0.0016822	0.00818833	0.0224634	0.0193286	0.00262485	6.89227e-05	0.00376377	6.95024e-05	0.00190921	0.00366503	0.002849	0.104586	0	0	0.000746269	0.00361775	0.000413166	0	0.000206157	0
OTU_11	0.000816827	0.000247076	0	0	0	7.15205e-05	0	0	0.000473261	0.00047749	0.00326708	6.77782e-05	0.0002035	0	0.000829187	0	0	0	0.000406835	0.00027209	0.000394384	0	0	0.0042031	6.76361e-05	0	0.00163143	6.79163e-05	0.000318878	0	0	8.41326e-05	0.000254323	0.000621676	0.000206768	0	0	0	0	0.0002035	7.03334e-05	0.00098912	6.94011e-05	0	0.00136519	0.000137722	0	0.000274876	0
OTU_12	0.0198761	0.0284961	0.001911	0.0135541	0.00163276	0.00536404	0.0167479	0	0.0160909	0.00552524	0.00871222	0	0.00501967	0	0.0227336	0.0206017	0	0.0269755	0	0.0148289	0.0238208	0.0200984	0.0134463	0.024134	0.00453162	0	0.0483992	0.000135833	0	0.0499755	0.00948482	0.0491334	0.00890132	0.0438627	0.0394927	0.031821	0.0164721	0.00226276	0.00705345	6.78334e-05	0.00365734	0.0102445	0.00242904	0.0426866	0	0.00103292	0.000282506	0.0226773	0.00579177
OTU_13	0.0605132	0.0271784	0.010101	0.0254964	0	0.0256759	0.00116686	0	0.00696369	0.188063	0.0154506	0.0228413	6.78334e-05	0.0037167	0.00573521	0.0321304	0.0265256	0.00013624	0.0134934	0	0.0247673	0.0232431	0.0201695	0.000203376	0.00642543	0.0750087	0.00244715	0.00122249	0	0.000911194	0.071102	0.00622581	0.0126314	0.0145058	0.00654766	0.0587833	0.0028496	0.00403055	0.0153516	0	0.0851034	0.012152	0.00825873	0.0354478	0.0462116	0.00468255	0.0024013	0.00742166	0.00647315
OTU_14	0.0188551	0.00148246	0.0378788	0.0254231	0.0187088	0.00643685	0	0	0.00263674	0	0.00122516	0.0103023	0.00549451	0.00695161	0.00504422	0.00191009	0.028862	0.00694823	0.107472	0.0144208	0.0101751	0.00239267	0.0162476	0.00528778	0.0041258	0.00711049	0.0040106	0.0119533	0.078125	0.0150697	0.00136472	0.000925459	0.0138182	0.0154728	0.00503136	0.000547458	0.00389213	0.00629331	0.00477145	0.00196717	0.00991701	0.00183694	0.0108266	7.46269e-05	0.00723549	0.0424184	0.0236599	0.00913964	0.0150586
OTU_15	0	0	0	0	0.192598	0.066085	6.86389e-05	0	0	0	0	0	0	0	6.90989e-05	0	0	0	0	0	0	0	7.00329e-05	0	0.000135272	6.97107e-05	0	0	0	0	0	0	8.47745e-05	0	0	0	0	0	6.91515e-05	0	0.0848221	0	0	0	0	0	0.0594675	0	6.81385e-05
OTU_16	0.00326731	0.00650634	0.000614251	0.000659389	0.000408191	0.00107281	0.00658933	0	0	0.000136426	0.00503675	0	0.000542667	0	0.00400774	0.00286513	0.0057724	0.00320163	0.0023732	0.00027209	0.000552138	0.00581077	7.00329e-05	0.00467765	0.00311126	0	0.00496227	0	0	0.0368683	0	0.00706714	0.0134791	0.000967051	0.00613412	0.00328475	0.000764526	0.0012728	0.00995782	0	7.03334e-05	0.00219019	0.000138802	0.0041791	0.000136519	0	0	0.000618472	0.000204415
OTU_17	0.0486693	0	0.00552826	0	0.0191169	0.0490631	0	0	0.0631465	0.0300819	6.80643e-05	0	0.0133632	0	0.0112631	0.0135071	0	0.190191	0.0553295	0.0174818	0.0583688	0	0	0.0757915	0.0158945	0	0	0.0161641	0	0	0.00675537	0	0.0134791	0.033087	0.0519677	0	0	0.0162636	0	0.247388	0	0.0197117	0.012284	0.00679104	0.0501706	0.00888307	0	0.0639087	0
OTU_18	0	0.00889475	0.0300983	0.0274013	0.000952446	0.0141611	6.86389e-05	0	0	0.0369714	0.00279063	0.022299	0	0.00110125	6.90989e-05	0.0097551	0.0134689	0.00013624	0.034581	0.122373	0.00520587	6.8362e-05	0.0147769	6.7792e-05	0.00135272	0	0.0141391	0	0.0529337	0	0	0.00555275	0.0890132	0.00766733	0.0137845	0	6.95024e-05	0.00586904	0.00152133	0	0.000914334	0.105271	0.025262	0.000895522	0.00245734	0.0616306	0.0369376	0	0.00844917
OTU_19	0.00122524	0.00873003	0.000546001	0.00329694	0.00278931	0.00622229	0.0116686	0.0797517	0.00412413	0.000341064	0.0107542	0.0037278	0.00529101	0	0.0130597	0.00832253	0.00405443	0.0183243	0.0023732	0.00251684	0.00922858	0.000546896	0.000140066	0.00542336	0.00365235	0	0.0479913	6.79163e-05	0	0.0139483	0.0298192	0.0116944	0.00296711	0.00483526	0.0118547	0.0394854	0.00479566	0.00106067	0.00117558	0.0018315	0.00499367	0.00211954	0.00111042	0.0251493	0.00723549	0.00206583	0.00127128	0.000549753	0.00408831
OTU_20	0.0134096	0.000905946	0.00675676	0.00505532	0.00108851	0.00343299	0.00672661	0.00259244	0.00459739	0.0021146	6.80643e-05	0.00244002	0.00128883	0.00268429	0.000967385	0.00109148	0.00164926	0.00504087	0.0134255	0.00863887	0.00149866	0.00471698	0.0199594	0.0059657	0.00162327	0	0.000883692	0.0226161	0.0071216	0.018294	0.000272944	0.000673061	0.00127162	0.00241763	0.000413536	0.00786971	0.00486517	0.00289917	0.000276606	0.0267264	0.001266	0.0027554	0.00846693	0.00134328	0.001843	0.00254786	0.00141253	0.0287933	0.00436086
OTU_21	0.0189912	0.00312963	0.0001365	0.00117225	0.00136064	0.00715205	0.0135219	0.0178742	0.00757217	0.00654843	0.00524095	0.00359225	0.00420567	0.00922293	0.00863737	0.00204652	0.00604728	0.011921	0.00264443	0.00326508	0.00457485	0.000957069	0.00567267	0.018575	0.00311126	0.0160335	0.00149548	0.000203749	0.0582483	0.0133875	0.0137837	0.00908632	0.00288233	0.0426884	0.00661658	0.010607	0.0113289	0.00834394	0.00421824	0.0277439	0.000351667	0.00169563	0.0185995	0.00298507	0.0212287	0.000964055	0.000141253	0.00934579	0.000613246
OTU_22	0	0.000823588	0	7.32654e-05	0.00224505	0	0	0	0	0	0.000136129	0	0.019943	0.00399202	0.0162383	0.0182141	0.0333975	0	0	0	0.0010254	0	0	0	0	0	0	0	0	0	0	0.00126199	0.000169549	0	0	0	0	0.00424268	0	0	0.00815867	0.112972	0.00499688	0.00686567	0.000546075	0	0.0334063	0.000549753	0.00102208
OTU_23	0	0	0	0.081984	0	0	0	0	0	0.0399727	6.80643e-05	0	0.0567087	0	6.90989e-05	0	0	0.122956	0	0	0	0	0.00210099	0	0.0142712	0	0	0	0	0	6.82361e-05	8.41326e-05	0	0	0	0	0	0.00106067	0.0227508	0	0	0.0534125	0.00506628	0	0	0	0.000635638	0	0
OTU_24	0.0117759	0	0.000955501	0	0.000136064	0.0031469	0.000411833	0.0438668	0.00317761	6.82128e-05	0.000204193	0.00488003	0	0.000757106	0	0	0.000137438	0.00974114	0.0023732	0.00891096	0	0.000751982	7.00329e-05	0.0025761	0.000338181	0.0013245	0.0128475	0.00230916	0.00478316	0.00105138	0	0	0	0.00324653	0.000413536	0.0040375	6.95024e-05	0	0	0.0310677	0	0	0	0	0	0.000137722	0	0.000893348	0
OTU_25	0.000340344	0.0187778	0.000955501	0.0276211	0.00673515	0.00808182	0.000205917	0	0.000405652	0.00470668	0.0118432	0	0.00739384	0.0366164	0.0208679	0.00907292	0.00659703	0	0	0.0236719	0.0064679	0.00861362	0	0	0.0140683	6.97107e-05	0	6.79163e-05	0	0.000140184	0.0227226	0.0321387	0.0083079	0.00704566	0.00551382	0	0.00528218	0.00537406	0.00767582	0	0.012238	0.0509397	0.00499688	0.0247015	0.0311263	0.00454483	0.0048026	0.00481034	0.0026574
OTU_26	0.00272276	0.00617691	0.00184275	0.00109898	0.000884414	0.000643685	0.00507928	0	0.093638	0.00375171	0.00905255	0	0.00617284	0.00468029	0.00822278	0.00518453	0.0184854	0.00803815	0.00759425	0	0.00260293	0.000820345	0.0329855	0.0042031	0.00121745	0	0.00543811	0.00421081	0.00106293	0.00280367	0.00382122	0.000673061	8.47745e-05	0.0125026	0.00130953	0	0.00166806	0.000212134	0.00159048	0	0.000422	0.00777165	0.00451107	0.00261194	0.00921502	0.00130836	0.000211879	0.00302364	0.000204415
OTU_27	0.00912123	0.00609455	0.0015015	0.00249102	0.000680318	0.00371907	0.020523	0.0598308	0.00770739	0.00347885	0.00170161	0.00643893	0.003256	0.0126643	0.00386954	0.00204652	0.00522265	0.0149183	0.0110523	0.00455751	0.00528475	0.000615258	0.0114854	0.00549115	0.00371999	0.0191704	0.0089049	0.00183374	0.0182823	0.00820074	0.0204708	0.00605755	0.00991862	0.00711473	0.0112344	0	0.00444815	0.00346486	0.00248945	0.0356125	0.00161767	0.00134238	0.00104102	0.0120149	0.00682594	0.0015838	0.000282506	0.00907092	6.81385e-05
OTU_28	0.000544551	0	0	0	0.000272127	0.00636533	0.00672661	0.108405	0.00128456	0	0.0038116	0.000135556	0	0	0	0	0.00274876	0.00388283	0	6.80226e-05	0	0.000136724	0.000140066	0	0	0.014221	0.00217524	0	0.00414541	0.00483634	0	0	0.0203459	0	0	0.0128653	0	0	0.0271765	0.000135667	0.00112533	7.06514e-05	0	0	0	0	0	0	0.000340692
OTU_29	0	0	0	7.32654e-05	0	7.15205e-05	0	0	6.76087e-05	0.0594134	0.0261367	0	0	0	0	0.0868408	0	0	0	0	0	0.0989199	0.0116955	0	0	0.0281631	0	0	0	0.0280367	0	0	0	0	0.0127507	6.84322e-05	0	0.0198699	0.077588	0	0	0	0.0182525	0.0331343	0.0537201	0	0.0402571	0	0.0235078
OTU_30	0	0	0	0	0	0	0	0	0	0	0	0	0	0	0	0	0	0	0	0	0	6.8362e-05	0	0	0	0	0	0	0	0	0	0	0	0	0	0	0	0	0	0	0	0	0	0	0	0	0	0	0
OTU_32	0.000340344	0.00732993	6.82501e-05	0.000366327	0	0.000214562	0	0	0.0211615	0	0.0748026	0.000135556	0.0360874	0.00096359	0.0641929	0.0011597	0.000274876	0	0	0.000476158	0.0064679	0.000615258	0.0131662	0	0.00148799	0	0	0	0.00042517	0.00161211	0	0.000757193	0.00161072	0	0	0.029289	0.000139005	0	6.91515e-05	0.0002035	0.0106907	0.00190759	0	0.0652239	0.0025256	0.000344305	7.06265e-05	0.00426058	0
OTU_33	0.00285889	0.00205897	0.00552826	0.00937798	0.000884414	0.00221714	0.00171597	0.00156911	0.00114935	0.00095498	0.000272257	0	0.000474834	0.00130773	0.000967385	0.000613957	0.000549753	0.001703	0.00637375	0.00714237	0.00157754	0.00423845	7.00329e-05	0.00413531	0.000946906	6.97107e-05	0	0.0102554	0.00605867	0.00785028	0.00129649	0.00168265	0.0050017	0.0035919	0.000895996	0.00472182	0.00229358	0.000848536	0.000414909	0.00318817	0.00225067	0.00190759	0.00471927	0.00126866	0.00266212	0.00337419	0.00600325	0.00913964	0.0035432
OTU_34	0.000476482	0	0	0.000146531	0.000272127	0.00164497	0.000137278	0.000818666	6.76087e-05	0.000136426	0	0.000610004	0.000135667	0.000206484	0.000414594	0	0.000343595	0.001703	0.00142392	0.00163254	0	0	0.000280132	0.000881296	0.000202908	0.00676194	0.00557406	0	0	0.0017523	0.00116001	8.41326e-05	0.000169549	0.0002763	0.000137845	0.000205297	0.000278009	0.000141423	0.000276606	0.00291684	0	0	6.94011e-05	7.46269e-05	0.000409556	0.000137722	7.06265e-05	0.000343595	0
OTU_35	0.000136138	0.011942	0.0001365	0.0113561	0.00625893	0.00665141	0.00164733	0	0.000811304	0.00259209	0.0009529	0	0.0022385	0.00757106	0.0187949	0.0058667	0.00171798	0.00231608	0	0.0115638	0.00670453	0.00157233	0.000350165	0	0.00392289	0	0.0048943	0	0	0.000981285	0.00436711	0.0104324	0.00271278	0.00732196	0.0220553	0	0.00973033	0.00742469	0.00325012	0	0.00196933	0.0114455	0.00229024	0.00664179	0.00150171	0.00275444	0.00543824	0.00199285	0.00183974
OTU_36	0	0	0	0.0153857	0	0	0	0	0.00290717	0	0	0	0.000678334	0.00708927	0	0.00170544	0	0	0	0	0.01475	0	0.00854402	0	0	0	0	0	0	0	0	0	0.0266192	0	0	0	0	0	0.0107876	0	0.01899	0.00678253	6.94011e-05	0	0	0.00929624	0.000282506	0	0
OTU_37	0.000204207	0.0042003	0.0001365	0.000293062	0.00278931	0.0106566	0.14524	0	0	0.000136426	0.00183773	0	0.000542667	0	0.00124378	0.00081861	0.0202034	0.0593324	0.0103065	0.0206789	0.00560025	0	0	0	0.0171796	0	0	0.0194241	0.00882228	0.0166819	0.00388946	0.00496382	0.000339098	0.0306003	0.0370115	0.0565934	0	0.00339415	0.000138303	0.0404287	0	0.00049456	0	0.0030597	0.00211604	0.000206583	0	0.00151182	0.00892614
OTU_38	0	0	0	0	0	0.0160206	0	0	0	0	0	0	0	0	0	0	0	0.0237057	6.78058e-05	0	0	0	0	0	0.0136625	0.118926	0	0	0	0	0	0	0.052645	0	0	0	0	0	0	0	0	0	0	0	0	0	0	0	0
OTU_39	0	0	0	0	0	0	0	0	0	0	0	0	0	0	0	0	0	0	0	0	0	0	0	0	0	0	0	0	0	0	0	0	0	0	0	0	0	0	0	0	0	0	0	0	0	0	0	0	0
OTU_40	0	0	0	0	0	0	0	0	0	0	0	6.77782e-05	0.01628	0	0	0	0	0	0	0	0	0	0	0	0	0	0	0	0	0	0	0	0	0	0	0	0	0.00226276	0	0	0	0	0	0	0	0	0	0	0
OTU_41	0	0	0	0	0.00952446	0	0	0	0	0	6.80643e-05	0	0	0.0434992	0	0.0105737	0	0	0.0413615	0	0	0.100492	0	6.7792e-05	0	0	0	0	0	0	0.0353463	0	0	0	0	0	0	0	0.0258627	0	0	0	0	0.00828358	0	0	0.011159	0	0
OTU_42	0	0.0943008	0.000682501	0.0142868	0.000612287	0.00500644	0.000480472	0	0.000811304	0.00770805	0	0	0.00474834	0.00949824	0.0176893	0.00347909	0.00185542	0.0010218	0.000406835	0.0112917	0.0271336	0.000820345	7.00329e-05	0.00386414	0.0056138	0.018543	0.00713752	0	0	0.000560735	0.0115319	0.102642	0.0213632	0.00407543	0.0121304	0	0.00465666	0.0152737	0.00131388	0	0.00365734	0.0486082	0.00173503	0.0879851	0.014198	0.000964055	0.00437884	0.00336723	0.000681385
OTU_43	6.80689e-05	0	0	0	6.80318e-05	0	0	0	6.76087e-05	0	0	0	0	0	6.90989e-05	0	0	0	6.78058e-05	6.80226e-05	7.88768e-05	0	0	6.7792e-05	0	0	0	0	0	0	0	0	0	0	0	0	0	0	0	0	0	7.06514e-05	0	0	0	0	0	0	0
OTU_44	0.000272276	0.0104596	0.000955501	0.00117225	0.000272127	0.00507796	0.0086485	0	0	0.000545703	0.00156548	0.00169446	0.00230634	0.00784638	0.00573521	0.00327444	0.00213029	0.00797003	0.00528885	0.00204068	0.00276069	0.000546896	0	0.0136262	0.00216436	0.00766818	0.0280063	0.000339582	0	0.0101633	0.0281133	0.0241461	0.00940997	0.00711473	0.00289475	0	0.00264109	0.00190921	6.91515e-05	0.00780084	0.000492334	0	0.00194323	0.00925373	0.00969283	0.00296102	0.00113002	0.0121633	0.000953938
OTU_45	0.00272276	0.00354143	0.000614251	0.00102572	0.000612287	0.00228866	0.00157869	0	0.00567913	0.00279673	0.0142935	0.0117256	0.0134988	0.000688279	0.00939746	0.000886827	0.00989555	0.0030654	0.00284784	0.00578192	0.0153021	0.00102543	0.00133063	0.00230493	0.000608725	0.0119902	0.00849704	0.00122249	0.000531463	0.00231303	0.00116001	0.00201918	0.00288233	0.000621676	0.00137845	0.00417437	0.000208507	0.000636402	0.000622364	0.000271334	0.001688	0.000282606	0.000763412	0.00164179	0.00204778	0.00199697	0.000211879	0.00625344	0.000817661
OTU_46	0	0	0	0.0210272	6.80318e-05	0.00665141	0	0	0	0	0.00176967	0	0	0	0	6.82175e-05	0	0	0	0	0.010885	0	0	0	0	0	0	0	0.0379464	0	0	0	0.0234825	0	0.00130953	6.84322e-05	0	0.000141423	0	0	0	0	0	0	0	0.0139099	0.00494385	0	0.000340692
OTU_47	0	0.000576511	0.00020475	0.000146531	0.0101367	0	0.000755028	6.82221e-05	6.76087e-05	0.00668486	6.80643e-05	0.000406669	0.0102428	6.88279e-05	0	0.00306979	0.00501649	6.81199e-05	0	0.000680226	0.000394384	0	0	0	6.76361e-05	0	0	0.0062483	0.000212585	0.000420551	0	0.000252398	0	0.0022104	0	0.000342161	0	0	0.000345758	0.0002035	0.00211	0.000353257	0.000208203	0	6.82594e-05	0.0331222	0.00395508	6.87191e-05	0.000136277
OTU_48	0	0	0	0.0465968	0.00224505	0	0	0	0	0	0.0136809	0	0	0	0	0.0201924	0.0090022	0	0	0	0.00157754	0.00389664	0	0	0.00601961	0	0	0	0	0	0	0	0.00559512	0.0112592	0	0	0	0.00756612	0	0	0.002954	0	0.0749532	0	6.82594e-05	0	0.0146903	0.000412314	0
OTU_49	0.000272276	0.00395322	0.000273	0	0.000680318	7.15205e-05	0	0	0.0283956	0	0.0682004	0	0.00732601	0.000344139	0.0129215	0.000341087	0.00261132	0	6.78058e-05	0.000816271	0.00165641	0	0.00203095	0	0	0	0	0.000814996	0.000318878	7.00918e-05	6.82361e-05	0.000168265	0	0.000897976	0	0.0577568	6.95024e-05	0	0.000414909	0.000135667	0.000844001	0.000565211	6.94011e-05	0.00104478	0.00204778	6.8861e-05	0	0.000343595	6.81385e-05
OTU_50	0.0475802	0	0.0190418	0	0	0	0	0	0	0	0	0.0084045	0.013024	0	0	0	0	0	0	0	0	0	0	0	0	0	6.79763e-05	0	0	0	0	0	0	0	0	0	0	0	0	0	0	0	0.023527	0	0	0	0	0	0
OTU_51	0.000136138	8.23588e-05	0	0.000146531	0.000816382	0.000715205	0.000823667	0.00818666	0.000676087	0.00272851	0.00238225	0.000948895	0.00257767	0	0.000138198	0.000477522	0.00268004	0.000476839	0.000339029	0.00136045	0.000394384	0	0.00504237	6.7792e-05	6.76361e-05	0.00167306	6.79763e-05	0	0.00042517	0.00077101	0.000136472	8.41326e-05	0	0.000345375	6.89227e-05	0.00102648	0	0	6.91515e-05	0.000271334	0.000281334	0.00473364	0	0.000149254	0.000273038	0.000482027	0.000211879	0.000137438	0
OTU_52	0	0	0.0001365	0	0.000340159	0	0	0	0	0.00668486	0.000408386	0	0	0	0	0	0.00886476	0	0	0	0	0	0	0	0	0.00857442	0	0	0	0	0	0	0	0.0725979	0.0443173	0	0	0.000989959	6.91515e-05	6.78334e-05	0	0	0.000485807	0.00455224	0.000546075	0.000275444	0.000494385	0	0.000613246
OTU_53	0.00347151	0.0056004	0.000682501	0.000952451	0.0012926	0.00250322	0.00844258	0	0	0.00375171	0.000272257	0.00481225	0.003256	0	0.00573521	0.00593492	0.0028862	0.00715259	0.000542446	0.00428542	0.00291844	6.8362e-05	0.00273128	0.0025761	0.00257017	0	0	0.000203749	0	0	0.0139202	0.00530035	0.0076297	0.0160254	0.00516921	0	0.00528218	0.00410126	0	0.000814001	0.000773667	0.00939664	0.00131862	0.00529851	0	0.000137722	7.06265e-05	0.00192413	0.000476969
OTU_54	0.0171534	0.000329435	0.00020475	0.00461572	0.000816382	0.00293234	0	0.00566244	0.0246096	0.00886767	0.00272257	0.0128101	0.0002035	0.00185835	0.00863737	0.00027287	0.00494777	0.0256812	0.00183076	0.0021087	0.00023663	0.00239267	0.0102248	0.00705037	0.00344944	0.00829557	0	0	0.000956633	0.00161211	0.00375299	0.000168265	0.00076297	0.00290115	0.00248122	0.000410593	0.00139005	0.00141423	0.00325012	0.00712251	0.00133633	0.00932599	0.000416406	0.00835821	0.00416382	0	0	0.00130566	0.000136277
OTU_55	0.0183105	0.00988305	0.00634726	0.0356803	6.80318e-05	0.0135889	0	0	0	0.0208731	0.000340321	0.0228413	0.0328314	0.00942942	0.000207297	0.00184187	0	0	0	0.00516972	7.88768e-05	0.00239267	0	0.00833842	0	0	0.00407858	0	0	0.00140184	0	0.00294464	0.000254323	0.00621676	0.00158522	0	0	0.00296988	6.91515e-05	0.004884	0.000281334	0.00353257	6.94011e-05	0.00828358	0	0.00206583	0	0.00130566	0
OTU_56	0.00170172	0.00123538	0.0001365	0.000732654	6.80318e-05	0.00171649	0	0	0.000270435	0.000682128	0	6.77782e-05	0.000271334	6.88279e-05	0.000898286	0.00306979	0.0057724	0.000613079	6.78058e-05	6.80226e-05	0.00189304	6.8362e-05	0.00147069	0.00352518	0.000202908	0.0206344	0.00543811	0	0	0.0248125	0.00757421	0.00143025	0.00220414	0.00877254	0.0130953	0.000479026	0.00194607	0.00268703	0.0120324	0.000949668	0	0.00558146	0.00471927	0.0738806	0	0.000137722	0	0.0124382	0.000136277
OTU_57	0	0.0233075	0.00034125	0.000366327	0	0	0.000343194	0	0	0	0	0	0.0404965	0.00330374	6.90989e-05	0.00811788	0.000549753	6.81199e-05	0	0	0.00930746	0	0	0	0	0	0	0	0	0	0.00593654	0.000504796	0.00974907	6.90751e-05	0	0	0	0.00728327	6.91515e-05	0	0.00196933	0	0	0.0478358	0.012901	0	0	6.87191e-05	0
OTU_58	0.000204207	0.0023884	0.000614251	0.00578797	0.000272127	0.00271778	0.00061775	0	6.76087e-05	0.000545703	0.000748707	0.00196557	0.00495184	0.00199601	0.00400774	0.00375196	0.00247389	0.0010218	0.0023054	0.00306102	0.00354946	0.000751982	0.00476224	0.000881296	6.76361e-05	0.000836528	0.00135953	6.79163e-05	0.0013818	0	0.0122143	0.00151439	0.00194981	0.00117428	0.00137845	0	0.000764526	0.000282845	0.000553212	0	0.000140667	0.000353257	0.00145742	0.00186567	0.000204778	0.000826332	0.00282506	0.00412314	0
OTU_59	0	0.00205897	6.82501e-05	0.0169243	0	0	0	0	0	0	0	0.0251457	0	0	0.0067026	0	0	0.0265668	0	0.00496565	0	0	0	0	0	0.00752876	0	0	0	0	0	0.00159852	0.0345032	0	0.000137845	0	0	0	0.0180485	0	0.000562667	0	0	0	0	0	0.000353132	0	0
OTU_60	0	0.00494153	0	0.0567807	0	0	0.000480472	0	6.76087e-05	0.0489086	0.0165396	0	0.0206214	0.00103242	0.0319928	0.0208063	0	0	6.78058e-05	0.00489763	0.0295788	0	0	0	6.76361e-05	0	0	0	0	0.000560735	0.00409417	0.00235571	0.011275	0.0424812	0.0362534	0	0	0.000141423	0	0	0	0.0580048	6.94011e-05	0.0109701	0	0.00550888	0.000141253	0.0547691	0.000204415
OTU_61	0.0155197	0.00065887	0.0255938	0	0	0.0118724	0	0	0	0.00368349	0	0	0.00834351	0	0	0.003138	0.00075591	0.00013624	0	0	0.00023663	0.00717801	0	0	0	0	6.79763e-05	0	0	0	0.00272944	0	0	0	0	0	0.00340562	0	0	0.0151268	0	0.00727709	0.000485807	0.00104478	0	0	0.0024013	0	0
OTU_62	0	8.23588e-05	0	0.0123819	6.80318e-05	0.000786726	0	0	0	0.00231924	0.0083719	0	0.0110568	0.00275311	0.00386954	0.00163722	0.00123694	0	0	0	0	0	0	0	0.00378762	0	0.000815716	0	0	0.0367281	0	8.41326e-05	0	0.00566416	0	0	0.000139005	0.000353557	6.91515e-05	6.78334e-05	0	0.00296736	0.000416406	0	0.00587031	0.000137722	0	0.0448736	0.000204415
OTU_63	0	0.00197661	0	0	0	7.15205e-05	0	0	0	0	0	0	0	0	0.00773908	0	0	0	0	0	0	0	0	0	0	0	0	0	0	0	0	0.00218745	0	0	0	0	0	0	0	0	7.03334e-05	0	0.000138802	0	0.0922867	0	0.00437884	0	0
OTU_64	0.000748758	0.00164718	0.0028665	0.00263756	0.00571467	0.00507796	0.00185325	6.82221e-05	0.000676087	0.00102319	0	0.00318558	0.001221	0.0012389	0.00532062	0.00081861	0.00123694	0.000817439	0.00562788	0.0108156	0.00252406	0.0019825	0.00224105	0.00210155	0.000270544	0	0.00190334	0.00495789	0.00892857	0.00532698	0.00361651	0.00201918	0.00220414	0.00794363	0.00675443	0.00273729	0.00166806	0.0018385	0.000138303	0.00128883	0.00246167	0.00148368	0.00423347	0.000223881	0.000409556	0.00805674	0.00692139	0.0123007	0.00197602
OTU_65	0	0.00568275	0	0	0.0242193	0	0	0	0	0	0	0	0	0	0	0	0	0	0	0	0	0	0	0	0	0	0	0	0	0	0	0.00252398	0	0	0	0	0	0	0	0	0	0	6.94011e-05	0	0	0	0	0	0
OTU_66	0.00292696	8.23588e-05	0.000273	7.32654e-05	0.000884414	0.00114433	0.004942	0.00402511	0.000811304	0.000409277	0.00170161	0.00196557	0.000746167	0.00103242	0.000345495	6.82175e-05	0.000412314	0.00722071	0.00250881	0.00122441	0.000157754	0.00177741	0.00308145	0.0176259	0	0.0134542	0.0241316	0	0.00191327	0.000350459	0.00225179	0.00033653	0	6.90751e-05	6.89227e-05	0.0127284	0.000208507	0.000353557	0.00290436	0.00630851	0.000492334	0.000777165	6.94011e-05	0.0011194	0.0021843	0	0	0.000412314	6.81385e-05
OTU_67	0.00149752	0.00189425	0.0001365	0.000659389	0.000272127	0.00250322	0.00377514	0.0455724	0.0570617	0.00279673	0.0276341	0.00745561	0.0209605	0.000275311	0.00373134	0.00252405	0.00968939	0.00388283	0.00189856	0.00442147	0.00354946	0.000546896	0.0215701	0.00271168	0.00128509	0.00320669	0.000475834	0.00529747	0.000106293	0.000911194	0.000409417	0.000168265	0.00228891	0.00255578	0.00110276	0.0100595	0.000278009	0.000141423	0.000207455	6.78334e-05	0.001055	7.06514e-05	0.000416406	0.00589552	0.000204778	0	7.06265e-05	0.00158054	0.000136277
OTU_68	0.000340344	0.0130127	0.00047775	0	0.00197292	0.00185953	0	0.0146678	0.00757217	0.00225102	0.00217806	0.0109123	0.00780084	0.0054374	0.000414594	0.000613957	0.00116822	0.000885559	0.00895037	0.00789062	0.00836094	0.00300793	0.00280132	0	0.00135272	6.97107e-05	0.00176738	0.0336186	0	0.00441578	0.000818833	0.0191822	0.0130553	0.0222422	0.0060652	0.0559091	0.00201557	0.0012728	0.00311182	0	0.00562667	0.0159672	0.00367826	0.000298507	0.0190444	0.0391819	0.0103115	0	0.00136277
OTU_69	0	0	0.00143325	0	0.000544255	0	0	0	0	0	0	0	0	0.000825934	0	0	0	0	0	0	0	0.000273448	0	0	0	0	0	0	0	0	0.000204708	0	0	0	0	0	0.00139005	0.000212134	0	0	0	0	0	0	0	0	0.035172	0	0
OTU_70	0.00163365	0.00741229	0.000682501	0.00498205	0.000408191	0.00250322	0.00803075	0	0.00216348	0.00518417	0.00782739	0.00318558	0.00630851	0.00646982	0.0170674	0.000477522	0.00137438	0.00851499	0.000474641	0.00251684	0.00717779	0.000751982	0.00644303	0.00569453	0.00148799	0.019031	0.00462239	0	0	0	0.00798362	0.00984351	0.00567989	0.00607861	0.0359777	0	0.00444815	0.0012728	0.00636194	0.002035	0.000281334	0.0027554	0.00062461	0.0341791	0.000477816	0.000206583	7.06265e-05	0.00714678	0.00115835
OTU_71	0.00401606	0.00296492	0.000273	0.000439593	0.000680318	0.00536404	0.00137278	0	0.00926239	0.00095498	0.00524095	0.00969229	0.00915751	0.00192718	0.00131288	0.00293335	0.00261132	0.00129428	0.000949281	0.015033	0.00283956	0.00478534	0.00182086	0.00033896	0.00365235	0.0039038	0	0.00176582	0	0.000140184	0.000750597	0.000673061	0.000508647	0.00103613	0.00110276	0.00492712	0.00159855	7.07114e-05	0.000414909	0.00590151	0.000351667	0.00098912	0.000347005	0.0147761	0.000341297	0.000275444	0.000282506	6.87191e-05	0.0008858
OTU_72	6.80689e-05	0.00568275	0.000750751	0.000732654	0.000340159	0.00143041	0.00061775	0	0.000202826	0.000886767	0.00707868	0	0.000678334	0.00461147	0.0276396	0.003138	0.00309236	0	0.00155953	0	0.000394384	0.000888707	0	0	0.0080487	0	0	0.000135833	0	0.000210275	0.000818833	0.0041225	0.00152594	0	0.00337721	0	0.00250209	0.00205063	0.00131388	0	0.00140667	0.0048043	0.000971615	0.00186567	0.00430034	0.000757471	0.000211879	0.000893348	0.000272554
OTU_73	0.000204207	0.00123538	0	0.000439593	0	0	6.86389e-05	0	0	0.000272851	0	0	0	0.00805286	0	0	0	0	0	0	0.000394384	0	0	0	0	0	0.0514581	0	0	0	0	0.000925459	0.000169549	0	0.000137845	0	0.0242563	0.000282845	0.000414909	0	0	0	0	0.0069403	0	0	0.000706265	0.000481034	0
OTU_74	0	0.0129303	0	0.00102572	0.0144227	0	0	0	0	0.00750341	0.00272257	0	0.0202822	0.00158304	0	0.0130295	0	0	0	0	0.00244518	0	0	0	0	0	0	0	0	0	0	0.0122834	0.0161072	0	0.0021366	0	0	0.00671758	0.00089897	0	0	0.0170976	0.000208203	0.00231343	0.00163823	0.00358077	0.0074864	0	0.000476969
OTU_75	0	0	0	0	0	0	0	0	0	0	0	0.00271113	0.00515534	0	0	0	0	0	0.152495	0	7.88768e-05	0	0	0	0	0	0	0	0	0	0	0	0.00144117	0	0	0	0	0	0	0	7.03334e-05	0	0	0	0	0	0	0	0
OTU_76	0	0	0	0	0	0	0	0	0	0	0	0.000948895	0	0	0	0	0	0	0	0	0	0	0	0.010101	0	0	0	0.000882912	0	0.0034345	0	0	0	0	0	0.0201875	0	0	0	0	0	0	6.94011e-05	0	0	0.00895193	7.06265e-05	0.0014431	0
OTU_77	0.00183786	0.00255312	0	0.000293062	0.000204096	7.15205e-05	0.000274556	0	0.000473261	0.000136426	0.00122516	0	0.000474834	0.00130773	0.000276396	0.000613957	0.000343595	0	0.000610252	0.000884294	0.000552138	0.000888707	0.00189089	0.00521999	0.000338181	0.0159638	0.00394263	0	0	0.00133174	0.00184237	0.00260811	0.00178026	0.0002763	0.00117169	6.84322e-05	0.00278009	0	0.000829818	0	7.03334e-05	0.000282606	0	0.00179104	0.00204778	0	0.000141253	0.000687191	6.81385e-05
OTU_78	0	8.23588e-05	6.82501e-05	0	0.00231308	7.15205e-05	0	0.0306317	0	0.000613915	0	0	6.78334e-05	0	0	0	0.000618472	0	6.78058e-05	6.80226e-05	7.88768e-05	0	0	0	0	0	0	0	0.000106293	0.0512371	0	0	0	0.000483526	0	0.0415384	0	0	6.91515e-05	0.000814001	0.000281334	7.06514e-05	0	0	0	0.000344305	0.000141253	0	0
OTU_80	0	0	0	0.000512858	0	0.0031469	0	6.82221e-05	0.00324522	0	6.80643e-05	0	0	0.0208548	0	0	0	6.81199e-05	0	0	0	0	0	0	0	0	0	0	0	0	0	0	0.00974907	0	0.0657523	0	0	0.00169707	0	0	0.00344634	0	0.000208203	0	0.00327645	0	0	0	0
OTU_81	0	0	0	0	0	0	0	0	0	0	0	0	0	0	0	0	0	0	0	0	0	0	0	0	0	0	0	0	0	0	0	0	0	0	0	0	0	0	0	0	0	0	0	0	0	0	0	0	0
OTU_82	0.0050371	0.00131774	0.00170625	0.00080592	0.00285734	0	0.00061775	0.00197844	0.000338043	0.000409277	0.00973319	0.0221635	0.00895401	0.000894762	0.000829187	6.82175e-05	0.00659703	0.000408719	0.00454299	0.00027209	0.0010254	0.000478534	0.00112053	6.7792e-05	6.76361e-05	0	0	0.00149416	0.00457058	7.00918e-05	0.000136472	8.41326e-05	0	0	0	0.000136864	0	0.000141423	0	0.00400217	0.000211	0	0	0.000149254	6.82594e-05	0.000826332	0.0013419	0.000412314	6.81385e-05
OTU_83	0	0.000905946	0	0.00373654	0.000340159	0	0.00851122	0	0	0.00354707	0.00231418	6.77782e-05	0	0.00178952	0	0.00341087	0.00941451	0	0	0	0.000631014	0.00205086	0	0.00033896	0.000608725	0.00097595	0.000135953	0	0	0.0153501	0	0.000588928	0.000339098	0.00186503	0	0	0.000973033	0.000212134	0.00359588	0	0.00246167	0.0027554	6.94011e-05	0.00134328	0.00273038	6.8861e-05	0.000706265	0.00377955	0.000340692
OTU_84	0.000408413	0.00255312	0.00047775	0.000732654	0.000408191	0.00100129	0.00240236	0	0.000135217	0.00313779	0.00401579	0.00162668	0.00685117	0.0110813	0.00117468	0.00347909	0.0146372	0.00020436	0.000542446	0.00911503	7.88768e-05	0	0.00049023	0.0025083	0.000608725	0.00313698	0.000475834	0	0	0.000140184	0	0.00201918	0.000678196	0.00373005	0.000344614	0.00260042	0	0.00106067	0.000207455	0.000610501	0.00196933	0.00600537	0.00117982	0.000895522	0.00395904	0	0	0.000274876	0.000136277
OTU_85	0	0.0201779	0.000682501	0.00761961	0.000884414	0.00150193	0.010639	0	0	0	0	0	0.00522317	0	0.0247374	0	0.00666575	0	0	0	0.000788768	0	7.00329e-05	0	0	0.0694319	0	0	0	0	0	0.0362611	0.0122923	0.0239691	0.0189538	0	0.00653322	0.0102531	0.00726091	0.00569801	0.000211	0	0.00187383	0.0308955	0	0	0	0.00247389	0.000136277
OTU_86	0	0	0	0	0	7.15205e-05	0.00583431	0	0.00101413	0	0.0206915	0	0	6.88279e-05	0	6.82175e-05	0.0191039	0	0	0.00891096	0.00433822	0	0.000280132	0	0	0	0	0	0	0	0	0	0.00330621	0	0	0	0	0.000777825	0	0	0	0.000353257	6.94011e-05	0.00985075	0	0	0	0	6.81385e-05
OTU_87	0.000272276	0.000411794	0	0.000219796	0.000204096	7.15205e-05	0.000411833	0.000409333	0.000743695	0.000750341	0.000272257	0.000542226	0.001221	6.88279e-05	0	0.00027287	0.000687191	0.00013624	0.000339029	0.00136045	0.00023663	0	0.000420197	0	0.000135272	6.97107e-05	0.000203929	6.79163e-05	0.00106293	0.000140184	6.82361e-05	0.000168265	0	0.000897976	0	0.000342161	6.95024e-05	7.07114e-05	0	0.000135667	0.000140667	0.000918468	6.94011e-05	0	0	0.000137722	7.06265e-05	0.000137438	0
OTU_88	0	0	0	0	0	0	0	0	0	0	0	0	0.0267942	0	0	0	0.0379329	0	0	0	0.00228743	0	0	0	0	0	0	0	0	0	0	0	0.0132248	0	0	0	0	0.00197992	0	0	0	0	6.94011e-05	0	0	0	0	0	6.81385e-05
OTU_89	0	0	0.0017745	0.0121621	0	0.00128737	0	0	0	0	0	0	0.0145842	0	0	0.0110512	0	0	0	0.00455751	0.0154599	0	0	0	0	0	0	0	0	0.00203266	0	0	0.00966429	0.00455896	0.0054449	0	0	0.00671758	0.00885139	0.00949668	0	0	0.00187383	0	0	0	0	0.0017867	0
OTU_90	6.80689e-05	0.000164718	0	0.00139204	0.000204096	0.00128737	0	0	0	0.000613915	0.000884835	0	0	0	0.00317855	0.00306979	0.00728422	0	0.000135612	0.00163254	0.000394384	0.000478534	0	0.000881296	0	0.0129662	0.0125756	0	0	0.00329432	0	0.000168265	0.00186504	0.00158873	0	0	0.000417014	7.07114e-05	0.00152133	0	7.03334e-05	0.000282606	6.94011e-05	0.00201493	0	0	0	0.000137438	0.000681385
OTU_91	0.0010891	0.00255312	0.00047775	0.00564144	0.00108851	0.00150193	0.000480472	0	0.00175783	0.00190996	0.000272257	0	0.00115317	0.000757106	0.000898286	0.000955045	0.00123694	0.0023842	0.00325468	0	0.000788768	0.00293957	0.00294138	0.000949088	0.00114981	0	0.00237917	0	0	0.00133174	0.0102354	0.00218745	0.00135639	0.00904884	0.00317045	0	0.00278009	0	0.000207455	0.000949668	0.00140667	0.00346192	0.00104102	0.00119403	0.00307167	0.000413166	0.00120065	0.000137438	0.00136277
OTU_93	0.00578586	0.00263548	0.00047775	0.00131878	0.000612287	0.000572164	0.00501064	0	0.0283956	0.00238745	0.0110945	0.0197912	0.0197395	0.00234015	0.0136125	0.00279692	0.00989555	6.81199e-05	0.00196637	0.00129243	0.00402272	0.00150396	0.00469221	0.00135584	0.000811633	0.00467062	0.00074774	0.000882912	0.000318878	0.000140184	0.000409417	0.000252398	0.00101729	0.000690751	0.000206768	0.00355848	6.95024e-05	7.07114e-05	0	0	7.03334e-05	0	0	0.00679104	0.000614334	0.000275444	0	6.87191e-05	0
OTU_94	0	0	0	0	0	0	0	0	0	0	0	0	0	0	0	0	0	0	0	0	0	0	0	0	0	0	0	0	0	0	0	0	0	0	0	0	0	0	0	0	0	0	0	0	0	0	0	0	0
OTU_95	0.000816827	0.00189425	0.00334425	0.00476225	0.0017008	0.00157345	0.00192189	0.0141902	0.00601717	0.00109141	0.00204193	0.00637115	0.00128883	0.0029596	0.00152018	0.00293335	0.00268004	0.0119891	0.00189856	0.00761853	0.0143556	0.0059475	0.00357168	0.00115246	0.000405817	0.000278843	0.0147509	0.000135833	0.00191327	0	0.00423064	0.000504796	0.00279756	0	0.000689227	0.00643263	0.00243258	0.00106067	0	0	0.000492334	0.00303801	0.000208203	0.00283582	0.00587031	0.000619749	0.00254255	0.0017867	0.000953938
OTU_96	0	0	0.0034125	0	0	0	0	0	0	0	0	0	0	0	0	0	0	0	0	0	0	0	0	0	0	0	0	0	0	0	0	0	0	0	0	0	0	0	0	0	0.00414967	0	0	0	0	0	0	0	0
OTU_97	0	0	0	0	0	0	0.00535383	0	0	0	0	0	0	0	0	0	0	0	0	0	0	0	0	0	0	0	0	0	0	0.0739469	0	0	0	0	0	0	0	0	0.0847798	0	0	0	0	0	0	0	0	0	0
OTU_98	0.000408413	0.00123538	0.000887251	0.00080592	0.000476223	0.00143041	0.00157869	0	0.000540869	0.000409277	0	0.00704894	0.000135667	0.000688279	0	0.000886827	0.00316108	0	0.0058991	0.024148	0	0.000820345	0.00294138	0.000271168	0.00182618	0	0.00203929	0	0.000212585	0.000210275	0	0.00117786	0.000847745	0.00172688	0	0	0.00208507	0.000565691	0.000345758	0	0.000492334	0.000918468	0.000694011	0.000298507	0.00238908	0.000482027	0.000141253	0.00391699	0.000204415
OTU_99	0.0113675	0.0089771	0.000273	0.000219796	0.00224505	0.000429123	0.0107763	0	6.76087e-05	0	0	6.77782e-05	0.0144485	0	0.00877557	0.000955045	0.00357339	0	0.00325468	0	0.00276069	0.00157233	0	0.000271168	0.000541089	0.00299756	0	0	0	0.000350459	0.000204708	0.00100959	8.47745e-05	0.0002763	0.000482459	0	0.000208507	0	0.000414909	0	0.000140667	0.00049456	0	0.00462687	0.000136519	6.8861e-05	0	0	6.81385e-05
OTU_100	0	0	0	0	0	0	0	0	0	0	0	0	0	0	0	0	0	0	0	0	0	0	0	0	0	0	0	0	0	0	0	0	0	0	0	0	0	0	0	0	0	0	0	0	0	0	0.0937919	0	0
OTU_101	0	0	0	0	0	0	0	0	0	0	0	0	0	0	0	0	0.0637026	0	0.0109845	0	0.00567913	0	0	0	0	0	0	0	0	0	0	0	0	0	0	0	0	0	0	0	0	0	0	0	0	0	0	0	0
OTU_102	0.00639848	0.00312963	0.000887251	0.000146531	0	0.000286082	0.00487336	0	0.0296802	0.000750341	0.00306289	0.000677782	0.00156017	0.00110125	0.000760088	0.00054574	0.00522265	0.00211172	0.00128831	0.00102034	0.000315507	0.000957069	0.00476224	0	0.000270544	0	0	0.000882912	0	7.00918e-05	6.82361e-05	0.000925459	0.000254323	0.00013815	6.89227e-05	0.00171081	0	0.000282845	0	0	7.03334e-05	7.06514e-05	0.000694011	0.000820896	0.000273038	0.00068861	0.000141253	0.000618472	0
OTU_103	0	0	0	0.0523115	0	0	0	0	6.76087e-05	0	0	0	0	0	0	0	0	0	0	0	0	0	0.0548358	0	0	0	6.79763e-05	0	0	0	0	0	0	0	0	0	0	0	0	0	0	0	0.00402526	0	0	0	0	0	0
OTU_104	0	0.00065887	0.000273	0.00820573	0	0	0	0	0	0	0	0	0.00576584	0	0.0303344	0	0	0.020436	0	0	0	6.8362e-05	0	0	0	0	0	0	0	0	0.00211532	0.00193505	0.000423872	0	0.0146116	0	0	0.000141423	0	0	0	0	0	0.0180597	0	0	0.0013419	0	0.000136277
OTU_105	6.80689e-05	0.000494153	6.82501e-05	0.000952451	0	0.000500644	0.000274556	0	0	0.000204638	0.000136129	0.000406669	0.00156017	0.000275311	0.000760088	0.00177365	0.000137438	0.00020436	0	0.000204068	0.00110428	0.000410172	0	0	0.000338181	0.000139421	0	0	0	0	0.000204708	0.00033653	0.00135639	0.000690751	0.000827073	0	0.000278009	0.000494979	6.91515e-05	0	0.00119567	0.000141303	0.000694011	0.000149254	0	0.00130836	0	0.000137438	0.000476969
OTU_106	0.00115717	0.0322023	0.00197925	0.0110631	0.00864004	0.00936919	0	6.82221e-05	0.000135217	0.0085266	0.00176967	0	0.0184507	0.0037167	0.0066335	0.171158	6.87191e-05	0	0.0156631	0	0.0245307	0.00225595	0	0	0.000743997	0	0	0	0	0.00119156	0.0205391	0.00975938	0.00695151	0.0158873	0.00220553	0.0276466	0.00451765	0.00403055	0.0228892	0	0.0208187	0.0135651	0.000138802	0.00873134	0.018157	0.0233439	0.00211879	0.00694063	0.0168302
OTU_107	0	0.000741229	6.82501e-05	0.0021247	6.80318e-05	0.000858246	0.000343194	0	0	0.000136426	0.000612578	0	0.000135667	0	0	6.82175e-05	0	0.00108992	0.000135612	0	0.00709891	0.000273448	0	0	0.00128509	0	0.00571001	0	0	0	0.0413511	0.00033653	0.000678196	0.000483526	0.00289475	0.000136864	0.000625521	0.00544477	0	0.000271334	0	0	0.000208203	0.00283582	0	0	0	0.000481034	0.000136277
OTU_108	0.00272276	0.00271784	0.00416325	0.00124551	0	0.00178801	0.00391242	0	0	0	0.000136129	0	0.00156017	0.000206484	0.00117468	0	0.000137438	0	0	0	0.000315507	0.000888707	0.0053225	0	0.000676361	0.000697107	0	6.79163e-05	0	0.000420551	0	0.000588928	8.47745e-05	0	0	0.00109492	6.95024e-05	0	0	0.000881834	0	0.000565211	0	0.000671642	0.000204778	0	0	0.00412314	0
OTU_109	0	0.00996541	6.82501e-05	0.000732654	0.000136064	7.15205e-05	0	0	0	0.000682128	0	0	0.000881834	0.00674513	0.00186567	0.00504809	0	0.00013624	0	0	0.00268181	0	0	0	0.00121745	0.00181248	0	0	0	0	0	0.0173313	0.0046626	0.0011052	0.00482459	0	0	0.0130109	0	0	0.000140667	0	0.000208203	0.00716418	0	0.00151494	0.000635638	0.00542881	0.000476969
OTU_110	0	0	0	0	0.00108851	0	0.000686389	0.000136444	0	0.00327422	0	0.000406669	6.78334e-05	0	0	0	0	0	0	0	0	0	0	0	6.76361e-05	0	0.0128475	0	0.000531463	0.000140184	6.82361e-05	0	0	0	0	0.00116335	0	0	0	0	0	0	0	0	0.00122867	6.8861e-05	0	0	0
OTU_111	0	0.0139186	0	0.0101839	0	0	0	0	0	0.0248977	0	0	0	0	0	0	0	0	0	0	0	0	0.0162476	0	0	0	0	0	0	0	0	0.0197712	0	0	0	0	0	0	0	0	0	0	0	0	0	0	0	0	0
OTU_112	0.000136138	0.000164718	0.0113978	0	0.0044901	0	0.000549111	0.000204666	0	0.000272851	0.000408386	0.0168768	0.000949668	0.000137656	0	0	0.000412314	0.00013624	0.00149173	0.000204068	0.00804543	0.000136724	0.000140066	6.7792e-05	0	0	0	0.000882912	0.0541029	0	0	0	0	0	0	0.000136864	0	0	6.91515e-05	0.00637634	0.000422	0	0	0	0	0.0012395	0.000282506	6.87191e-05	6.81385e-05
OTU_113	0.00136138	8.23588e-05	0	7.32654e-05	0.000272127	0.000858246	0	0	0.000135217	0.000136426	0.00115709	0.00196557	0.000678334	0.000481795	0.000138198	0.000477522	6.87191e-05	0.00279292	0.000406835	0.000612203	0.000315507	6.8362e-05	0.000560263	0.0016948	0	0.00815615	0.00217524	0	0	0.000490643	0.000409417	0.00033653	0.000169549	6.90751e-05	0.000206768	0.00547458	0.000764526	0.000212134	0.00546297	0.0002035	0.000703334	7.06514e-05	0	0.00358209	0.000409556	0.000206583	0	0.000137438	0
OTU_114	6.80689e-05	0.00428266	0.0001365	0.000732654	0	7.15205e-05	0	0	0.001555	0.0021146	0	0	0	0	0.00110558	0.000204652	0	0	0	0	0.00386496	0	0	0	0.000608725	0	0	0	0	0	0	0.00504796	0.0122923	0.00124335	0.00137845	0	0	0.0018385	0	0	0.000562667	0	0	0.00962687	0	0.00103292	0.000847517	0.00199285	0.00102208
OTU_115	0	0.00329435	6.82501e-05	0	0	0	0	0	0	0.00122783	0.00605772	0	0	0	0.00117468	0.0058667	6.87191e-05	0.00013624	0	0	0.000473261	0	0	0	0.00087927	0	0	0	0	0	0.00675537	0.00656234	0.00169549	0	0.000275691	0	0	0.00275774	0	0	0.000351667	0	0	0.0253731	0	0	0.000847517	0.00075591	0
OTU_116	0	0.0154834	0	0	6.80318e-05	0	0	0	0	0.00388813	0	0	0	0	0.0131979	0	0.00302364	0	0	0	0.00496924	0	0	0	0	0.00146392	0	0	0	0	0	0.0111055	0.00330621	0	0.00930457	0	0	0.00134352	0	0	0.000562667	0	0	0	0	6.8861e-05	0.000282506	0.000412314	0
OTU_117	0	0	0	0	0	0	0	0.00845954	0	0	0.00469643	0	0	0	0	0	0.00934579	0	0	0	0.00228743	0.000273448	0	0	0	0.0656675	0	0	0	0.0114951	0	0	0.000423872	0	0	0	0	0.00134352	0.00338842	0	0	0	0	0	0	0	0	0.00913964	0.00149905
OTU_118	0	0	0	0	0	0	0	0	0	0	0	0	0	0	0	0	0	0	0	0	0	0	0	0	0	0	0	0	0	0	0	0	0	0	0	0	0	0	0	0	0	0	0	0	0	0	0	0	0
OTU_119	0	0.00757701	0.00047775	0.00564144	0.000816382	0.000786726	0	0	0	0.00122783	0	0	0	0.000550623	0.00158928	0.00225118	0.00508521	0	0	0	0.0378609	0	0	0	0.0016909	0	0	0	0	0	0.000955305	0.00891805	0.00618854	0.000759826	0.000895996	0	0	0.0104653	0.0021437	0	0.000492334	0	0.000138802	0.0019403	0	0.000550888	0.00155378	0.00233645	0.000408831
OTU_120	0	0	0	0.000146531	0	0	0	0	0	0	0	0	6.78334e-05	0	0	0	0.000206157	0	0	0	0	0	0	0	0	0	0	0	0	0	0	8.41326e-05	8.47745e-05	0	0.000137845	0	0	0	0	0	0	0	0.000138802	0	0	6.8861e-05	0	0	0
OTU_121	0	0.00312963	0	0.000439593	0.000136064	0	0	0	0	0.000204638	0	0	0.002035	0.00454264	0.00214207	0.00641244	0.00130566	0	0.000135612	0.00163254	0.000157754	0	0.000560263	0	0.00087927	0.0013245	0	0	0	0.00490643	0	0.00420663	0.00076297	0	0.0021366	0	0.000486517	0	0	0	0.000140667	0	6.94011e-05	0.00425373	0.00259386	0.000275444	0	0.0028862	0.000204415
OTU_122	0	0.00667106	0.0004095	0	0.000408191	0.00100129	0.000823667	0	0	0.00190996	0	0	0.00454484	0.00406084	0	0	0	0	0	0	0	0.00232431	0	0	0.00223199	0.00397351	0	0	0	0	0	0.00176678	0	0	0.000206768	0	0	0	0.000414909	0.000339167	0.00344634	0.00141303	0	0.000149254	0	0.00185925	0	0.00219901	0.000545108
OTU_123	0.00347151	0.00148246	0.000273	0.000293062	0.000476223	0.000643685	0.000137278	0	0.00730174	6.82128e-05	0.00258644	0.00732005	0.00210284	0.00117007	0.000690989	0.00143257	0.00206157	0.000749319	0.0023732	0	0.000631014	0.00184578	0.000630296	0.000135584	0.000541089	0.000627396	0	0.000475414	0.000106293	0.000140184	0	0.000252398	0	0.00227948	0.000206768	0.00136864	0.000695024	0	6.91515e-05	0.0002035	0.000633	0.000141303	0.000347005	0.000746269	0	0.000413166	0.000494385	6.87191e-05	0
OTU_126	0	0	0	0	0.000136064	0	0	0.000477555	0	0	0	0.00989562	0	0	0	0	0	0	6.78058e-05	0	0	0	0	6.7792e-05	0	0	0	0.000203749	0.0554847	0.000140184	0	0	0	0	0	0	0	0	0	0	7.03334e-05	0	0	0	0	0	0	0	0
OTU_127	0	0	0	0	0	0	0	0	0	0	0	0	0	0	0.0167219	0.00081861	0.0146372	0	0	0	0.000394384	0	0	0	0	0	0	0	0	0	0	0	0.000423872	0.00131243	0	0	0	0	0	0	0	0.0075597	6.94011e-05	0	0.00382253	0	0	0.00295492	0
OTU_128	0	0.0165541	6.82501e-05	0	0	7.15205e-05	0	0	0	0.000136426	0.0507079	0	0	0	0	0.0121427	0	0	0	0	0.0098596	0	0	0	0.000541089	0	0	0	0	0	0	0.0143867	0.00508647	0	0	0	0	0.000494979	0	0	0.000281334	0	0.000485807	0.00462687	0	0.00103292	0.00098877	0	0
OTU_129	0.00129331	0.00436501	0.00170625	0.00117225	0.00108851	0.00264626	0.00233372	0.0120071	0.0144006	0.00225102	0.0009529	0.0182323	0.00339167	0.00130773	0.00103648	0.00109148	0.00302364	0.00190736	0.00135612	0	0.00134091	0.0025294	0.00651306	0.00216934	0.000743997	0.00578599	0.000271905	0.000950829	0.0120111	0.000420551	0.00143296	0.00420663	0.00127162	0.00234855	0.00199876	0.00369534	0.000347512	0.000282845	0.000760667	0.00210284	0.000422	0.000777165	0.000485807	0.000373134	0.00450512	0.00144608	0.000211879	0.00384827	0.000136277
OTU_130	0.00176979	0.00123538	0.000273	0.000293062	0.000204096	0.000143041	0.000411833	0	0.000338043	0.0026603	0.000136129	0.00203335	0.0038665	0.00330374	0.00165837	0.000886827	0.00199285	0	6.78058e-05	0	0.00110428	0.000136724	0.000560263	0.0067792	0.000946906	6.97107e-05	0.000203929	0	0.000106293	0.000140184	0.00109178	0.00185092	0.000169549	0.00124335	0.000137845	0.00123178	0.000625521	0.000565691	0.00608533	6.78334e-05	0.000984667	0.000211954	0.000208203	0.00104478	6.82594e-05	0.000895193	0	0.000549753	6.81385e-05
OTU_131	0	0.00494153	0	0	0.00197292	0	0	0	0	0	0	0.0171479	0.00420567	0.00474912	0.000690989	0.000136435	6.87191e-05	0	0	0	0.00118315	0	0	0	0.000405817	0	0	0	0	0	0.000545889	0.000504796	0	0.000828901	0	0	0	7.07114e-05	0	0	0	0	0.000485807	0	0	0	0	0	0.000476969
OTU_133	6.80689e-05	0.000411794	0.00020475	0.000439593	0	0.00221714	0.000755028	0	0	6.82128e-05	0.000136129	0	0.000474834	0.000825934	0.000760088	6.82175e-05	6.87191e-05	0	0	0.00170056	0.00118315	0.000546896	7.00329e-05	0.000474544	0.000135272	0	0	0	0	0	0.00163767	0.000673061	0.000508647	0	0.000206768	0.00177924	0	0.000141423	0	0	0.000773667	0.000353257	0.000208203	0.000149254	0	0.000619749	0.000211879	0.000962067	0.000204415
OTU_134	0	0.00724757	0.00034125	0.00307715	0	7.15205e-05	0.000205917	0	0.000202826	0.00327422	0.00367547	0	0.000678334	0.000275311	0.000967385	0.00102326	0	0.00027248	0	0	0.0023663	0.00109379	0	0	0.000811633	0	0	0	0	0	0.00368475	0.00143025	0.000932519	0	0.00117169	0	0.000347512	0.000989959	0	0	0.000562667	0.00706514	0.000347005	0.0203731	0	0.000619749	0.000141253	0.00116822	0.000340692
OTU_135	0.000136138	0	0.000614251	0	0.000136064	7.15205e-05	0	0.00191022	0.00297478	0.000272851	0.00108903	0.0111156	0.00108533	0.00130773	6.90989e-05	6.82175e-05	0.00398571	0.000613079	6.78058e-05	0.00027209	0.000552138	6.8362e-05	7.00329e-05	0.000271168	0	0	6.79763e-05	0	0.00276361	0.000140184	0	0	0	0	0	0.00150551	0	0.000141423	0	0	0.000140667	7.06514e-05	0	0	0.000204778	0	0	0.000343595	0
OTU_137	0	0.000164718	0	0.000512858	0	0.00157345	0	0	0	0	0	0	0	0	0.00338585	0.00259226	0	0	0	0	0.00149866	0	0	0	0	0	0	0	0	0.000560735	0.00382122	0	0.000339098	0.000483526	0.00075815	0	0	0.000707114	0	0	0.000351667	0	0.000485807	0.0038806	0.00129693	0	0.000565012	0	0
OTU_139	0.000136138	0	0	7.32654e-05	0	0	0	0.0139855	0	0	6.80643e-05	0.00399892	0.0002035	0	0	0	0.000343595	0	6.78058e-05	0.000408136	0	0	0	0	0	0.00223074	0.000203929	0.000203749	0	0	0	0	0	6.90751e-05	0	0.00130021	0	0	0	0	7.03334e-05	0	0	0	6.82594e-05	0	0	0	0
OTU_140	0.000340344	0.0028002	0	0	0	0.000858246	0	0	0	0	0	0.00203335	0.000407	0	0.000829187	0	0	0.000408719	0	0	0.00788768	0	0	0	0.00371999	0	0	0	0	0	0.00395769	0.00370183	0.00135639	0	0.000413536	0	0.0121629	0.000636402	0	0	0	0	0.00818933	0.000223881	0	6.8861e-05	0.000211879	0.000618472	0
OTU_143	6.80689e-05	0	0	0	6.80318e-05	0.000429123	0	6.82221e-05	0.000270435	0.000136426	0.000136129	0	0	0.00612568	0.000138198	0	0	6.81199e-05	0	0	7.88768e-05	0.000478534	7.00329e-05	0	0.00128509	0.000697107	0.000135953	0	0	0	0.00361651	8.41326e-05	8.47745e-05	0	0.00110276	0	0	0	0.00145218	6.78334e-05	0	7.06514e-05	0	0.00208955	0	0	0	0	0
OTU_145	0	0.0144128	0	0	0	0	0	0	0	0	0	0	0	0	0	0	0	0	0	0	0.00134091	0	7.00329e-05	0	0	0	0	0	0	0	0	0.00925459	0	0	0	0	0	0	0	0	0	0	0	0	0	0	0	0.00171798	0
OTU_146	0	0.00321199	0.000819001	0.00549491	0	0.00414819	0	0	0.00601717	0	0	0.00454114	0	0	0.00124378	0	0	0.019891	0	0.000952316	0.00914971	0	0	0.000135584	0	0.0730568	0	0	0.0499575	0	0.000955305	0.00210331	0.00483215	0	0.00268799	0	0.00264109	0	0.00290436	0	0	0	0	0	0	0.00392508	0.000353132	0	0.0101526
OTU_147	0	8.23588e-05	0	0.00234449	6.80318e-05	7.15205e-05	0	0	0	0	0	0	0	0	0	0	0.00872732	0	0	0	0.0064679	0	7.00329e-05	0	0	0	0	0	0	0	0	8.41326e-05	0.00330621	0	0.00124061	0	0	0	0	0	0	0	0.00388646	0	0	0	0	0	0
OTU_148	0	0.000988305	0	0	6.80318e-05	0.000858246	0.000960944	0.00150089	0	0	0.000408386	0.00115223	0.00169584	0	6.90989e-05	0.00211474	0.000274876	0.00177112	0.000745864	0.000136045	0	0	7.00329e-05	0.00183038	6.76361e-05	0	0.00333084	0.000339582	0.00042517	0.000420551	0.00177414	0.000168265	0	0.0002763	0	0.000684322	0.000278009	0	0.00124473	0.000542667	0	0	0	0	0.000409556	0	0	0	0
OTU_149	0.000340344	0.000741229	0.000273	0.000219796	0	0.000143041	0	0	0.00351565	0	0.000340321	0	0.00115317	0.000137656	0.000621891	0.000341087	0.000687191	0.000340599	0	0	0.000473261	0.000615258	0	0.000474544	0.000202908	0.000278843	0.000407858	6.79163e-05	0	7.00918e-05	0.000545889	0.000168265	0.000339098	0.000345375	6.89227e-05	0.000684322	0.000208507	0.000212134	0	0	0	0.000353257	0.000902214	0.000447761	0	6.8861e-05	0.000141253	0.000412314	0.000204415
OTU_150	0	0	0	0	6.80318e-05	0	0	0	0	0	0	0	0	0	0	0	6.87191e-05	0	0	0	0	0	0	0.000135584	0	6.97107e-05	0	0	0	0.0108642	0	0	0	0	0	0	0	0	0.000691515	0	0	0	0	0	0	0	0	0	0
OTU_151	0	0	0	0	0	0	0	0	0	0	0	0	0	0	0	0	0	0	0	0	0.0124625	0	0	0	0	0	0	0	0	0	0	0	0.0283995	0	0	0	0	0	0	0	0	0	0	0.000149254	0	0	0	0	0
OTU_152	0	0	0	0	0	0	0	0	0	0	0	0	0	0.00192718	0	0	0	0	0	0	0	0	0	0	0	0	0.00503025	0	0	0.000140184	0	0	0	0	0	0	0	0	0	0	0	0	0	0	0	0	0	0	0
OTU_153	0	0	0.00047775	0	0	0.000500644	0	0	0.000540869	0.000204638	0	0	0.000474834	0	0	0.0011597	0.000824629	0	0.00142392	0	0.000157754	0.000273448	0	0	0.000202908	0	0	0	0	0	0	0	0	0.000897976	0	0	0	0	0	0.0002035	0	0	0	0	0	0.000757471	0	0.000137438	0.000136277
OTU_154	0	0	0	0	0	0	0.00933489	0	0	0	0	0	0.0026455	0	0	0	0	0.00224796	0.000745864	0	0	0.00239267	0	0	0	0	0	0	0	0	0.000818833	0	0	0	0	0	0	0	0	0.000135667	0	0	0	0	0	0	0	0.000893348	0
OTU_155	0	0	0	0	0	0	0	0	0	0	0	0	0	0	0.00518242	0	0.00412314	0	0	0	0.0108061	0	0	0	0	0	0	0	0	0	0	0	0.000423872	0	0	0	0	0.00296988	0	0	0	0	0.00062461	0.000373134	0	0	0	0.00192413	0.000136277
OTU_156	0	0	0	0	0	0	0	0	0	0	0	0	0	0	0	0	0	0	0	0	0	0	0	0	0	0	0	0	0	0	0	0	0	0	0	0	0	0	0	0	0	0	0	0	0	0	0	0	0
OTU_157	0	0.00304727	0.00020475	0.00263756	0.000476223	0.00185953	0	0	0	0.00620737	6.80643e-05	0.00420225	0.00108533	0.00165187	0.00552792	0.00204652	0.0101017	0	0.00793328	0.00401333	0.00157754	0	0	0	0	0.000627396	0	0.00339582	0.000212585	0.00231303	0	0.00513209	0.00339098	0.00145058	0.00130953	0	0	0.00296988	0.000345758	6.78334e-05	7.03334e-05	0.00282606	0.00576029	0.000597015	0.000750853	0.00488913	0.00141253	0.0072155	0.000340692
OTU_158	0	0	0	0	6.80318e-05	0.000429123	0	0	6.76087e-05	0	0.000884835	0.000474448	0	0	6.90989e-05	0.00150078	0.000274876	0.00013624	0	0.000612203	7.88768e-05	6.8362e-05	0.00182086	0.000474544	6.76361e-05	6.97107e-05	0.000611787	0	0	0.00448588	0.00477653	0.000168265	0.000423872	0.0002763	0.000482459	0.000136864	0.000139005	0	0.000138303	0	0	0.000211954	0	0.000298507	0.000682594	0	0.000141253	0.000549753	0
OTU_159	0	0.0208368	0	0	0	0	0	0	0	0	0	0	0	0	0	0	0	0	0	0	0.000157754	0	0	0	0	0	0	0	0	0	0	0.010769	0	0	0	0	0	0	0	0	0	0.0227498	0	0	0	0.00172153	0	0	0
OTU_160	0	8.23588e-05	0	0.000879185	0	0	0	0	0	0	0	0	0	0	0	0	0.0101704	0	0	0	0	0	0	0	0	0.0151969	0	0	0	0	0	0.00033653	0	0	0.000137845	0	0	0.00106067	0	0	0	0	0	0	0	0	0	0	0
OTU_161	0.000340344	0	0	0.0019049	0	0.000143041	0	0	0	0.000409277	0.000204193	0	0.000610501	0.00640099	0	0.000613957	0	0.00367847	0.000745864	0	0.00118315	0.00710965	0.00280132	0.0033896	0.00351708	0.000348554	0	0	0	0.000700918	6.82361e-05	0	8.47745e-05	0.000759826	0.000413536	0	0	7.07114e-05	0.00269691	0	0	0.000918468	0	0.000671642	0	0	7.06265e-05	0.000137438	6.81385e-05
OTU_163	0	0.000411794	0	0	0	0	0	0	0	0	0.000340321	0	0	0.000344139	0	0.00245583	0.00164926	0	0	0	0.000552138	0	0	0	0	0	0	0	0	0	0	0.00269224	0.000508647	0	0.00206768	0	0	0.000282845	0	0	0	0	0	0.00149254	0	0	0	0.000206157	6.81385e-05
OTU_164	0	0	0	0	0	0	0	0.000204666	0	0	0	0	0	0	0	0	0	0	0	0	0	0	0	0	0	0	0	0	0	7.00918e-05	0	0	0	0	0	0	0	0	0	0	0	0	0	0	0	0	0	0	0
OTU_169	0	0.00823588	0	0	0	0	0	0	0	0	0	0	0	0	0	0	0	0	0	0	0.00481148	0	0	0	0	0	0	0	0	0	0	0.00673061	0.00076297	0	0	0	0	0	0	0	0	0	0	0.00171642	0	0	0	0	0
OTU_170	0	0	0	0	0	0	0	0	0	0	0	0	0	0	0	0	0	0	0	0.0342834	0	0	0	0	0	0	0	0	0	0	0	0	0	0	0.0291543	0	0	0	0	0	0	0	0	0	0	0	0	0	0
OTU_171	6.80689e-05	0.000247076	0	0	0.000204096	0.000500644	0	0	0	6.82128e-05	0.000204193	0	0.000339167	0.000481795	0.000138198	0	0.000687191	0.00027248	0.000271223	0.000748248	0.000157754	6.8362e-05	7.00329e-05	0.000406752	6.76361e-05	0.000209132	0.0011556	0	0.000106293	0.000210275	0.000136472	0.000252398	0	0.000759826	0.000206768	0	6.95024e-05	0	0.000138303	0	0.000281334	0.000353257	0	0.000149254	0	0	0	0.000206157	0
OTU_172	0	0	0	0	0	0	0	0	0.000270435	0	0	6.77782e-05	6.78334e-05	0	6.90989e-05	0	0.000343595	0	0	0	0	0	0	0	0	0	0	0	0	0	0	0	8.47745e-05	0	0.000137845	0	0	0	0	0	0	0	0	0	0	0	0	0	0
OTU_173	0	0.00914182	0	0	0	0	0	0	0	0	0	0	0	0	0	0	0	0	0	0	0	0	0	0	0	0	0	0	0	0	0	0.00849739	0	0	0	0	0	0.00530335	0	0	0	0	0	0	0	0	0	0.000893348	0
OTU_175	0.000476482	0.000576511	0	0	6.80318e-05	7.15205e-05	0	0	0	0.000409277	0.00176967	0	0.000135667	0	0	0	0.000206157	0.00115804	6.78058e-05	0.000748248	0.000157754	0	0.000210099	0.000542336	0	0	0	0	0	0	0	0.00033653	0.000254323	0.000345375	0.000689227	0	0.000139005	0	0.000968121	0	0	0.0023315	0	0.00283582	0	0	0	0.000343595	6.81385e-05
OTU_176	0.00115717	0	6.82501e-05	0	0	7.15205e-05	0.000755028	0.000818666	0.0148063	0.000136426	0.00136129	0.00691338	0.000339167	0.000412967	6.90989e-05	6.82175e-05	0	0.00163488	0.000406835	6.80226e-05	0	0.00068362	0.00175082	0.00033896	0.000811633	0.000139421	0.00108762	0	0	0	0	0	0	0	0	0.000479026	0	0	0	6.78334e-05	0	0	0	7.46269e-05	0	0	0	0	0
OTU_177	0	0.000329435	6.82501e-05	0.000512858	6.80318e-05	0.000214562	0.000137278	0	0.000135217	0	0.000272257	0	6.78334e-05	6.88279e-05	0.000483693	0.00027287	0.000549753	0.0010218	0.000610252	0	7.88768e-05	0.000136724	0.000840395	0.00155922	0.000338181	0.00299756	0.00319489	0	0	0.000420551	0.000750597	8.41326e-05	8.47745e-05	0.000621676	0	0.000136864	0.000139005	0	6.91515e-05	0.0002035	0.000281334	0.00204889	0	0.000895522	0.000682594	0	7.06265e-05	6.87191e-05	0
OTU_178	0	0.00337671	0.00020475	0	0.000136064	7.15205e-05	0	0	0	0.000682128	0	0	0	0.00234015	0.000138198	0.0135753	0	0	0	0	0.00165641	0	0	0	0.000202908	0	0	0	0	0	0	0.00252398	8.47745e-05	0	6.89227e-05	0	0	0.00106067	0	0	0	7.06514e-05	0.000277604	0.00231343	0	6.8861e-05	0.00113002	0	0.000272554
OTU_179	0	0.0028002	0	0	0	0	0	0	0	0	0	0	0	0	0	0	0	0	0	0	0.000867645	0	0	0	0	0	0	0	0	0	0	0.00176678	0	0	0	0	0	0	0	0	0	0	0	0	0	0	0	0.000481034	0
OTU_180	0	8.23588e-05	0	0.000219796	0	0.000572164	0	0	0	0	0	0	0.00298467	0	0	0.00457057	0	0	0	0	0.000709891	0	0	0	0.000135272	0.00397351	0	0	0	0	0	8.41326e-05	8.47745e-05	0	0.000689227	0	6.95024e-05	0	0.000760667	0	0.000140667	0.000211954	0	0	0	0	0	0.000481034	0
OTU_183	0.000340344	0.00205897	0	0.000146531	0	7.15205e-05	0	0	0	0.000136426	0	0	0.00176367	0	0	0.000613957	0.0014431	0	0.000678058	0.000816271	0	0.00116215	0	0.000203376	0.000473453	0.000766818	0	0	0	0	0.00116001	0.00201918	0.000169549	6.90751e-05	0.000482459	0.000410593	0	0	0	0	0.000140667	0.000353257	0.000138802	0	0	6.8861e-05	0	0	6.81385e-05
OTU_184	0	0	0	0	0	0	6.86389e-05	0	0	0	0	0	0	0	0	0	0	0	0	0	0	0	0	0	0	0	0	0	0	0	0	0	0	0	0	0	0	0	0	0	0	0	0	0	0	0	0	0	0
OTU_185	0	0	0	0.000439593	0	0.000357603	0	0	0	0	0.00823577	0	0	0	0	0	0	0	0.000542446	0	0	0	0.000700329	0	0	0	0	0	0	0	0	0	0	0	0	0.00588517	0	0	0	0.00318817	0	0	0	0	0	0	0	0	0
OTU_186	0	0	0	0	6.80318e-05	0	0	0	0	0	0	0	0	0	0	0	0	0	0	0	0.000473261	0	0	0	0	0	0	0	0	0	0	8.41326e-05	8.47745e-05	0	0.00420429	0	0	0	0	0	0	0	0.000902214	0.000149254	0	0.000137722	0	0	0
OTU_187	0	0	0	0	0	0	0	0	0	0	0	0	0	0	0.000138198	0	0	0	0	0	0	0	0	0	0	0	0	0	0	0	0	0	0	0	0	0	0	0	0	0	0	0	0	0	0	0	0	0	0
OTU_188	0	0.00172953	0	0	0	0	0	0	0	0.000750341	0	0	0	0	0.0066335	0	0	0	0	0	0.00331283	0	0	0	0.00087927	0	0	0	0	0	0	0.00866566	0	0	0	0	0	7.07114e-05	0	0	0	0	0.000555209	0	0	0	0.00120065	0	0.000408831
OTU_189	0	0	0	0	0	0	0.0275242	0	0	0	0	0	0	0	0	0	0	0	0	0	0.00512699	0	0	0	0	0	0	0	0	0	0	0	0	0	0	0	0	0	0	0	0	0	0	0	0	0	0	0	0
OTU_190	0	0.00362379	0	0	0	0	0	0	0	0	0	0	0	0	0	0	0	0	0	0	0	0	0	0	0	0.000836528	0	0	0	0	0.0146708	0.00143025	0	0	0	0	0	0	0	0	0	0	0	0	0	0	0.000141253	0	0
OTU_191	6.80689e-05	0	0	0	0	0	0	0.001228	0.000270435	0	0.000204193	0.00108445	0	0.000344139	0	0	6.87191e-05	0.00108992	6.78058e-05	0	0.000157754	0	0.000140066	6.7792e-05	0	0.000278843	6.79763e-05	0	0.000106293	0	0	8.41326e-05	0	6.90751e-05	0	0.000479026	6.95024e-05	0	6.91515e-05	6.78334e-05	0	0	0	0.000298507	0	0	0	0	0
OTU_193	0	0	0	0	6.80318e-05	0	0	0	0	0.00102319	6.80643e-05	0	0.000881834	0	0	0.000750392	6.87191e-05	0	0	0	0.000473261	0	0	0	0	0	0	0	0	0	0	0	8.47745e-05	0	0.000413536	0	0	0.000141423	0	0	0.000140667	0	0	0.00395522	0	6.8861e-05	0	0	6.81385e-05
OTU_194	0	8.23588e-05	0	0	0	0	0	0	0	0.000204638	0	0	0	0	0	0.000204652	0	0	0	6.80226e-05	0.000552138	0	0	0	0.000338181	0	0	0	0	0	0.00238826	8.41326e-05	0.00178026	6.90751e-05	0.00192984	0	0.000208507	0.00106067	0	0	0.000140667	0	0.000208203	0	0	6.8861e-05	0.00120065	0.000687191	0.000340692
OTU_195	0.00129331	8.23588e-05	0.000614251	0	0.000680318	0.000715205	0	0	0	0.000136426	0.00047645	0	0.000407	0.000757106	0	0	0	0.00177112	0	0.00496565	0.000552138	0.00526388	7.00329e-05	0	0.000202908	0.00250959	0	0	0	0.00182239	0	0.000168265	0.00118684	0.000414451	0	0	0	0.000494979	0	0	7.03334e-05	0	0.000555209	0.000895522	0	6.8861e-05	0	0	0.00122649
OTU_196	0	0.000329435	0	0	0	0	0	0	0	0	0	0	0	0	0	0	0.000206157	0	0	0	0.000157754	0	0	0	0	0	0	0	0	0	0	0	0.000678196	0	0	0	0	0.00148494	0	0	0	0	0	0.013806	0	0	0	0.00075591	0
OTU_197	0	0.00592983	6.82501e-05	0	0	0	0	0	0	0	0	0	0	0	0	0.000136435	6.87191e-05	0	0	0	7.88768e-05	0	0	0	0	0	0	0	0	0	0	0.00302877	0.000593421	0	0	0	0	0.00304059	0	0	0	0	0	0	0	0	0	0.000206157	6.81385e-05
OTU_198	0	0	0	0	0	0	0	0	0.000338043	0	0	0.00704894	0	0	0	0	6.87191e-05	0.00115804	0	0	0	0	0	0.00196597	0	0	0	0	0	7.00918e-05	0	0	0	0	0	0	0	0	0	0	0	0	0	0	0	0	0	0	0
OTU_199	0	0.000494153	0	0.000366327	6.80318e-05	0	0	0	6.76087e-05	0.000136426	0.00047645	0	0.000881834	0.000275311	0.000552792	0.000136435	6.87191e-05	0	0	0.000340113	0	0	0	0.000474544	0.000135272	0.00160335	0.000611787	0	0	0.000210275	0.000955305	0.00033653	8.47745e-05	0	6.89227e-05	0	0.000208507	0	0	0	0	0.000777165	0	0.00164179	0.000409556	0	0.000211879	6.87191e-05	0
OTU_200	0	0.00741229	0	0	0	0	0	0	0	0	0	0	0	0.000550623	0	0	0	0	0	0	0.00228743	0	0	0	0	0	0	0	0	0	0	0.00538449	0.00178026	0	0	0	0	0.000424268	0	0	0.000140667	0	0	0.00626866	0	6.8861e-05	0.000141253	0.00116822	0
OTU_201	0	0.000329435	0	0	0	0	0	0	0	0	0	0	0	0	0	0	0	0	0	0	0.00276069	0	0	0	0.00223199	0	0	0	0	0	0	0.000252398	0	0	0	0	0	0.00162636	0	0	0	0	0	0	0	0	0	0.00158054	0
OTU_202	0	0.000247076	0	0.000146531	0	0.000214562	0	0	6.76087e-05	0.00620737	0.0009529	0	0.000271334	0	0	0.000136435	0	0.00129428	6.78058e-05	0.000204068	0	0.00136724	0	0.000203376	6.76361e-05	0	0	0	0	0.000210275	0	8.41326e-05	8.47745e-05	6.90751e-05	0.00317045	0	0.000278009	0	0.000414909	6.78334e-05	0.00140667	0.000353257	0	7.46269e-05	0.000273038	0	0	0	0
OTU_205	0.00367572	0.000247076	0.00047775	0.000732654	6.80318e-05	0.000715205	0	0.00095511	0	6.82128e-05	0.000204193	0.000338891	0.000339167	6.88279e-05	6.90989e-05	0.000136435	0.000137438	0.00320163	0.0034581	6.80226e-05	0.000788768	6.8362e-05	0.000560263	0	0.000405817	6.97107e-05	0.000407858	0	0.000318878	0.000140184	0	0	0.000169549	0.00013815	0	0.000136864	0	0	0	0.00230634	7.03334e-05	0.000141303	0.000208203	0.000298507	6.82594e-05	0.000137722	0.00098877	0.00137438	6.81385e-05
OTU_206	0	8.23588e-05	0	0	0	0	0	0.00491199	0.000135217	0	0	0	0	6.88279e-05	0.000345495	0	0	0	0	0	0	0	0	0	0.000135272	0.00097595	0	0	0	0	0.00034118	8.41326e-05	0.00076297	0	0	0.000479026	0	0	0.000829818	6.78334e-05	0	0.000141303	0	0	0	0	0	0	0
OTU_208	0	0.000164718	0	0.00146531	0	0	0	0.00204666	0	0.000409277	0	0	0	0	0	0	0	0.00258856	0	0	0	0	0	6.7792e-05	0.000608725	0	0	0	0	0	0	0	0	0	0	0	0	0	0.000207455	0.00339167	0.00112533	0	0	0	0.00102389	0	0.000141253	0.000343595	0.000136277
OTU_209	0	0	0	0	0	0	0	0	0	0.00109141	0	0	0	0	0	0	0	0	0	0	0	0	0	0	0	0	0	0	0	0	0	0	0	0.000207225	0	0	0	0	0	0	0	0	0	0.00216418	0	6.8861e-05	0	0	0
OTU_210	0	0	0	0	0	0	0	0.000136444	0	6.82128e-05	0	0	0	0	0	0	0	0	0	0	0	0	0	0	0	0	0	0	0	0	0	0	0	0	0	0	0	0	6.91515e-05	0	0	0.000141303	0	0	0	0	0	0	0
OTU_211	0	0.000823588	0	0	0	0	0	0	0	0.000204638	0.000272257	0.000203335	6.78334e-05	0.000275311	0.000621891	0	6.87191e-05	0.000340599	0	0	0.00110428	0	0	0	0.000338181	0.0039038	0.000475834	0	0	0.000280367	6.82361e-05	0.000252398	0.000254323	0	0.00075815	0	6.95024e-05	0.000282845	6.91515e-05	0	0	0.000353257	6.94011e-05	0.00171642	0	0	0	0.000481034	0
OTU_212	0	0.000741229	0	0	0	0	0	0	0	0.000272851	0	0	0.00128883	0.00240898	0.000621891	0.000136435	0.00185542	0	0	0	0.000709891	0	0	0	0.000135272	0	0	0	0	0	0.000682361	0.000168265	0.000254323	0.000207225	0.000551382	0	0	0.000282845	0	0	0.000140667	0	0	0.00208955	0	6.8861e-05	0	0.000137438	0
OTU_213	0	0	0	0	0	0	0	0	0	0	0	0	0	0	0	0	0	0	0	0	0.00141978	0	0	0	0	0	0	0	0	0	0	0	0	0	0	0	0.000834028	0	0	0	0	0	0	0	0	0	0	0	0
OTU_215	0	0.000164718	0	0.000146531	6.80318e-05	7.15205e-05	6.86389e-05	0	0	0	0	0	6.78334e-05	0.000344139	0.000207297	0.000955045	0.000618472	0	0	0	0.00126203	0	0	0	0	0	0	0	0	0	0	0.000168265	0	0	0.000206768	0	6.95024e-05	0.000212134	0	0	0.000140667	0	6.94011e-05	0.000522388	0	0	0	0	0
OTU_216	0	0.000988305	0	0	0	0	0	0	0	0	0	0	0	0	0	0	0	0	0	0	0	0	0	0	0	0	0	0	0	0	0	0.000841326	0.00076297	0	0.000482459	0	0	0.000282845	0	0	0	0	0	0	0	0	0	0.000206157	6.81385e-05
OTU_217	0	0.000988305	0	0	0	0	0	0	0	0	0	0	0.000271334	6.88279e-05	0	0	0.000343595	0	0	0	0	0	0	0	6.76361e-05	0	0	0	0	0	0	0.000757193	0	0	0	0	0	0.000424268	0	0	7.03334e-05	7.06514e-05	0.000277604	7.46269e-05	0	0	7.06265e-05	0	0
OTU_220	0	0	0	7.32654e-05	0	0	0	0	0	0	0	0	0	6.88279e-05	6.90989e-05	6.82175e-05	0	0	0	0.000748248	0	0	0	0	6.76361e-05	0	0	0	0	0	0	0	0	0.0002763	0	0	0	0	0	0	7.03334e-05	0.00960859	6.94011e-05	0.000223881	0	0	7.06265e-05	0	0
OTU_222	0	0	0	0	0	0	0	0.00231955	0	0	0	0	0	0	0	0	0	0	0	0	0	0	0	0	0	0	0	0	0	0	0	0	0	0	0	0	0	0	0	0	0	0	0	7.46269e-05	0	0	0	0	0
OTU_224	0	0	0	0	0.000204096	0	6.86389e-05	0.00102333	0	6.82128e-05	0	0	0.0010175	0.000206484	0	0	0	0.00020436	0	0	7.88768e-05	0	0	0.000135584	0	0	0	0	0.00340136	0	0	0	0	0	0	0	0	7.07114e-05	6.91515e-05	0	0.001688	0	0	0	6.82594e-05	0.000137722	0	0	0
OTU_226	0	0	0	0	0	0	0	0	0	0	0	0	0	0.000206484	0.000483693	0.000613957	0	0	0	0	0.000867645	0	0	0	0.000270544	0	0	0	0	0	0	0	0.000254323	0	0.000551382	0	0	0	0	0	7.03334e-05	0	0	0.0197761	0	0	0	0	0
OTU_228	0	0	0	0	0	0	0	0	0	0	0.00694255	0	0	0	0	0	0	0	0	0	0	0	0	0	0	0	0	0	0	0	0	0	0	0	0	0	0	0	0	0	0	0.00141303	0	0	0	0	0	0	0
OTU_229	0	0	0	0	0	0	0	0	0	0	0	0	0	0	0	0	0	0	0	0	0	0	0	0	0	0	0	0	0	0	0	0	0	0	0	0	0	0	0	0	0	0	0	0	0	0	0	0	0
OTU_230	6.80689e-05	0	6.82501e-05	0	0.000136064	0	0.000137278	0	0	0.000136426	6.80643e-05	0.000474448	0.000542667	0.000137656	0.000345495	6.82175e-05	0.00171798	0	0.000135612	0	0.000315507	0	0	0.000135584	0.000270544	0	0	0	0	0.000140184	0.000204708	0	0.00101729	0	6.89227e-05	0.000479026	0	0	0.000276606	0	0	0.000141303	0.000832813	0.000746269	6.82594e-05	6.8861e-05	0.000211879	0.000343595	6.81385e-05
OTU_231	0	0	0	0	0	0	0	0	0	0	0	0	0	0	0	0	0	0	0	0	0.00473261	0	0	0	0	0	0	0	0	0	0	0	0	0	0	0	0	0.00190921	0	0	0	0	0	0	0	0	0.00254255	0.000206157	0
OTU_232	0	0	6.82501e-05	0	0	0	0	0.000341111	0	0	0	0.000542226	0	0	0	0	0.000206157	6.81199e-05	0.000203417	0	0	0	0	0	0	0	0	0.0029204	0.00127551	0	0	0	0	0	0	0	0	0	0	0.0002035	0	0	0	0	0	0	0	0	0
OTU_233	6.80689e-05	0.000164718	0	0.000732654	6.80318e-05	0.00121585	0	0	0	6.82128e-05	0	0.000813339	0.000271334	0	0.000345495	6.82175e-05	0	0	0	0.000612203	7.88768e-05	0	0.000140066	0.000542336	0.000202908	0.00334611	0.000815716	0	0	0.000210275	0.000545889	0.00033653	0.000254323	6.90751e-05	6.89227e-05	0	6.95024e-05	0	0	0	0	0	0	0.000522388	0	0	7.06265e-05	0.000274876	0
OTU_235	0.001974	0	0	0.00249102	0	0	0	0	0	0.00047749	0	0	0.0014245	0.0103242	0	0.000886827	0	0.000953678	0.000474641	0.000476158	0.00023663	0.00034181	0.000280132	0.00033896	0	0.00299756	0	0	0	0	0	8.41326e-05	0.000254323	0	0.00179199	0	0.000417014	0.000282845	0.00373418	0.00108533	0	0.00183694	6.94011e-05	0	0	6.8861e-05	0	0.000274876	0.000136277
OTU_236	0	0.000164718	0	0	0	0	0	0	0	0	0	0	0	0	0	0	0	0	0	0	7.88768e-05	0	0	0	0	0	0	0	0	0	0	8.41326e-05	0	0	0	0	0	0	0	0	0	0	0	0	0	0	0	0	0
OTU_237	0	0	0	0	0	0	0	0	0	0	0	0	0	0	0.00228027	0	0	0	0	0	0	0	0	0	0	0.000836528	0	0	0	0	0	0	0	0	0	0	0.000417014	0	0	0	0	0	0	0	0	6.8861e-05	0	0	0
OTU_238	0	0	0	0	0	0	0	0	0	0	0	0	0	0	0	0	0	0	0	0	0	0	0	0	0	0	0	0	0	0	0	0	0	0	0	0	0	0	0	0	0	0	0	0	0	0	0	0	0
OTU_239	6.80689e-05	0.000329435	0	0.000146531	0	0.000143041	0.000343194	0	0	0.000272851	0.000136129	6.77782e-05	0.000474834	0	0.000345495	0.000409305	0.00075591	0	0	0.000544181	0.000394384	0.000205086	7.00329e-05	6.7792e-05	0	0	0.000203929	0	0	0	0.000272944	0.000420663	0.000508647	0.000828901	0.000206768	0	0.000208507	0.000212134	0	0	0.000281334	0.000211954	0.000902214	7.46269e-05	0	0	0.000353132	0.000549753	0.000204415
OTU_240	0	0	0	0	0	0	0	0	0	0	0	0	0	0	0	0	0	6.81199e-05	6.78058e-05	0	0	0	7.00329e-05	0	0	0	0	0	0.000106293	0	0	0	0	0	6.89227e-05	0	0	0	0	0	0	0	0	0	0	0	0	0	0
OTU_241	0	0	0	0	0	0	0	0	0	0	0	0	0	0	0	0	0.00185542	0	0	0	0	0	0	0	0	0	0	0	0	0	0	0	0	0	0	0	0	0	0	0	0	0	0.000138802	0	0	0	0	0	0.000136277
OTU_242	0.000136138	8.23588e-05	0.00047775	0	0	0	0.000411833	0.00170555	0.000338043	0.000136426	0	0.000135556	0	0	0.000207297	0	0	0	0.000339029	0.000136045	0	0	0	0	0	0	6.79763e-05	0	0.000318878	7.00918e-05	0	8.41326e-05	0	6.90751e-05	0	0.000479026	0	0	0	0.000135667	0	0.000141303	0	0	0	0.000137722	0	6.87191e-05	0
OTU_243	6.80689e-05	0	0	0	0	0	0	0.000750443	0	0	0	0	0	0	0	0	0	0	0	0	0	0	0	0	0	0	6.79763e-05	0	0	0	0	0	0	0	0	0	0	0	0	0	0	0	0	0	0	0	0	0	0
OTU_245	0	0	0	7.32654e-05	0	0	0	0	0	0.000136426	0	0	0	0	0	0	0	0	0	0	0.00110428	0	0	0	0.000338181	0	0	0	0	0	6.82361e-05	0	0	0	0	0	0	0	0	0	0	0	0.000277604	0.00410448	0	0	0	0	0
OTU_246	0	0.00321199	0	0	0	0	0	0	0	0	0	0	0	0.00185835	0	0.00375196	0	0	0	0	0.00165641	0	0	0	0	0	0	0	0	0	0	0.00630994	0	0	0	0	0	0.000424268	0	0	0	0	6.94011e-05	0	0	0	0.00868705	0	0
OTU_247	0	0	0	0	6.80318e-05	0.000858246	0	0	0.000135217	0.00047749	0.000136129	0.000203335	0.0002035	0	0	0	0	0.000408719	0.000406835	0	0	0	0	0	0	6.97107e-05	0	0	0	0.000490643	0	0	0	0.000897976	0	0	0	0	6.91515e-05	0	0	0	0	0.000149254	0	0	0	0	0
OTU_249	0	0	0	0	0	0	0	0	0	0	0	0	0	0	0	0	0	0	0	0	0	0	0	0	0	0	0	0	0	0	0	0	0	0	0	0	0	0	0	0	0	0	0	0	0	0	0	0	0
OTU_250	0	0.0037885	0	0	0	0	0	0	0	0	0	0	0	0	0	0	0	0	0	0	0.000552138	0	0	0	0	0	0	0	0	0	0	0.00159852	0	0	0	0	0	0	0	0	0	0	0.000138802	0.000149254	0	0	0.000141253	0.000343595	0
OTU_251	0.000136138	8.23588e-05	0	0.000439593	0.000136064	0.000214562	0	0	6.76087e-05	6.82128e-05	0	0.000542226	0	0.000137656	0.000138198	0	0	6.81199e-05	0.000542446	6.80226e-05	0.00023663	0.000136724	0.000140066	0.00033896	0.000202908	6.97107e-05	0.000407858	0	0	0.000140184	0	0	0	0	6.89227e-05	0.000205297	0	0	0	0.000881834	0	0	6.94011e-05	0	0.000273038	0	0	6.87191e-05	0
OTU_253	0	0	0	7.32654e-05	0	0	0.00974672	0	0	0.00047749	0	0	0	0	0	0	0	0	0	0	0	0	0	0	0	0	0	0	0	0	0	0	0	0	0	0	0.0180706	0	6.91515e-05	6.78334e-05	0	0	0	0	0	0	0	0	0
OTU_254	0.000340344	0.00107066	6.82501e-05	7.32654e-05	0	0	0	0	6.76087e-05	6.82128e-05	0.00694255	0	0.00210284	0.000344139	0.000898286	0.000682175	0.00103079	0	0.00101709	6.80226e-05	0.000157754	0.000205086	0.000840395	0	0.000811633	0.000418264	0	0	0	0	0	0	0	0	0	0	0	0	0	0	7.03334e-05	0.000211954	0	0.000597015	0.000136519	0	0	0	0
OTU_255	0	0	6.82501e-05	0.000146531	6.80318e-05	0	0	0	0.000270435	0.000272851	0.0009529	0	0.000339167	0.000206484	0	0.00027287	0.000687191	0	0	0.00190463	0	0	0	0	6.76361e-05	0	0	0	0	0	0.00034118	0	0	0.000414451	0	0	0	7.07114e-05	0	0	0	0	0.000347005	0.000149254	0	0	0	0	0
OTU_256	0	0.000329435	0	0.000219796	6.80318e-05	0	0	0	6.76087e-05	0.000272851	0	0	0	0	0	0	0	0	0.000135612	6.80226e-05	0.000631014	0	0.000630296	0	0	0	0	0	0	0	0	0.000168265	0.000254323	0.00013815	0.0100627	0	0.000347512	0.000212134	0	0	0	0	6.94011e-05	0.00156716	0	0	0	0	0
OTU_257	0.000272276	0	0	0	0	0	0	0	0.000135217	0	6.80643e-05	6.77782e-05	0.000271334	0.000137656	0	0	0	0	0.000135612	0	7.88768e-05	0	7.00329e-05	0.000745712	0	0.000766818	0.000475834	0	0	7.00918e-05	0	0	0	0	6.89227e-05	0.000342161	0	0.000141423	6.91515e-05	0	0	7.06514e-05	6.94011e-05	0.000373134	6.82594e-05	0	0	0	0
OTU_259	0	0.0014001	0.00129675	0	0	0	6.86389e-05	0	0.000202826	0	0	0	0	0	0	0	0.000824629	0	0	0	0.00023663	0	0	0	0	0	0	0	0	0.000210275	0	0.000841326	0	0	0	0	0	0	0	0	0	0	0	0	0	0	0	0	0
OTU_260	0.003948	0	0.0012285	0.000512858	0.000272127	0.000858246	0	0	0	0.00156889	0.000136129	0	0.00156017	0	0.00290216	0.000341087	0.000824629	0	0.00257662	0.00326508	0.000552138	6.8362e-05	0	0	0.000405817	0	0	0	0	0	0	0	8.47745e-05	0.000897976	0.000482459	0	0	0.000353557	0	0.002035	0.000773667	0	0.00152682	0	0	0.000964055	0	6.87191e-05	0
OTU_263	0	0	0	0	0	0	0	0	6.76087e-05	0	0	6.77782e-05	0	0	0	0	0.000274876	0	0	0	7.88768e-05	0	0	0	0	0	6.79763e-05	0	0	0	0	0	0	0	0	0	0	0	0	6.78334e-05	0	0	0	0	0	0	7.06265e-05	0	6.81385e-05
OTU_266	0	0.000411794	0	0.000366327	0	0.000572164	0	0	0	0.000136426	6.80643e-05	0	0	0.000137656	0	0	0	0	0.000203417	0	0.000157754	0	0	0	0	0	0	0	0	0.000350459	0.000136472	0.000168265	0.000169549	0.000207225	0	0	0	7.07114e-05	0	0	0.000211	0.000918468	6.94011e-05	7.46269e-05	0	0.000206583	0.000211879	0.000549753	0
OTU_267	0	0.00164718	0	0	0.000136064	0	0	0	0	0	0	0	0.00312034	0	6.90989e-05	0.00081861	0	0	0	0	0.000157754	0	0	0	0	0.00111537	0	0	0	0	0	0	0	0	0	0	0	7.07114e-05	0	0	0	0	0	0	0	0	0	0	0
OTU_268	0	0.000494153	0	7.32654e-05	0	0.000214562	0	0	0	6.82128e-05	0	0	0	0.000481795	0.000414594	0.000136435	0.000412314	6.81199e-05	0	0.000204068	7.88768e-05	6.8362e-05	0	0.000610128	0.000270544	0	0	0	0	0	0	0.00033653	0.000169549	6.90751e-05	6.89227e-05	0	0.000139005	0	0	0	0.000140667	0.000211954	0	0.000298507	0	0	7.06265e-05	6.87191e-05	0
OTU_271	0	0.00107066	0	0	0	0	0	0	0	0	0	0	0	0	0	0.00184187	0	0	0	0	0	0	0	0	0	0	0	0	0	0	0	0.000420663	8.47745e-05	0	0	0	0.00159855	0	6.91515e-05	0	0	0	0	0	0	0	0.000141253	0	0
OTU_272	0	0	6.82501e-05	0	0	0	0	0	0	0	0	0	0	0	0	0	0	0	0	0	0	0	0	0	0	0	0	0	0	0	0	0	0.00203459	0	0.00206768	0	0	0	0	0	0	0	0	0	0	0	0	0	0
OTU_273	0	0.00288256	0	0	0	0	0	0	0	0	0	0	0	0	0	0	0	0	0	0	0	0	0	0	0	0	0	0	0	0	0	0.00832913	0	0	0	0	0	0.000212134	0	0	0	0	0	0	0	0	0	0	6.81385e-05
OTU_274	0	0.000411794	0	0	0	0	0	0	0	0	6.80643e-05	0	0	0	0	6.82175e-05	0	0	0	0	7.88768e-05	0	0	0	0.000338181	0	6.79763e-05	0	0	0	0	0.000168265	0	0	0.000964918	0	0	0	6.91515e-05	0	0	0	6.94011e-05	0.00201493	0	0	0	0	0
OTU_276	0	0.00156482	0	0	0	0	0	0	0	6.82128e-05	0	0	0	0	0.000138198	0.000409305	0	0	0	0	7.88768e-05	0	0	0	0.000541089	0	0	0	0	0	0.00034118	0.00126199	0.000169549	0	0	0	0	0	0	0	0.000351667	7.06514e-05	0	0	0	0	0	6.87191e-05	0
OTU_277	0.00102103	0	0.0012285	7.32654e-05	0	0.000143041	0	0	0.00378609	6.82128e-05	0	0.00291446	0.00176367	0	0.000760088	0.000204652	0.000343595	0	0.00142392	0.00292497	0.000315507	0.00034181	0	0	0.000202908	0	0	0	0	0.000210275	0.000477653	0	0.000339098	0.000207225	0	0	0.000139005	0	6.91515e-05	0	7.03334e-05	7.06514e-05	0.00124922	7.46269e-05	0	0.000275444	7.06265e-05	0	0.000136277
OTU_278	0	0	0	0	0	0	0	0	0	0.000409277	0.000680643	0	0	0	0	0	0	0	0	0	0.00181417	0	0	0	0	0	0.00441846	0	0	0	0	0	0	0.00151965	0	0	0	0	0	0	0	0	0	0	0	0	0	0.00171798	0
OTU_279	0	8.23588e-05	0	0	0.000408191	0	0	0	0	0.000136426	0	0	0	0	0	0	0	0	0	0	7.88768e-05	0	0	0	0	0	0	0	0	0	6.82361e-05	0	0	0	0	0	0	0	0	0	0	0	0	0	0	0.000344305	0	0	0
OTU_280	0	0	0	0.0260825	0	0	0	0	0	0.00491132	0	0	0	0	6.90989e-05	0	0	0	0	0	0	0	0	0	0	0	0	0	0	0	0	0	0	0	0	0	0	0	0	0	0	0	0	0	0	0	0	0	0
OTU_282	0	0.000576511	6.82501e-05	0	0.000680318	7.15205e-05	0.000549111	0	0	0.00047749	6.80643e-05	0	0.000271334	0.00199601	0	0.000341087	0.000687191	0	0	0	0	0.000136724	0	0	0	0.000348554	0	0	0	7.00918e-05	0	0.000252398	0.000169549	0	0	0	0.000417014	0	0.000276606	0	0	0	0	0	0	0.000137722	0	0	0
OTU_283	0	0.000576511	6.82501e-05	0.000146531	0.000272127	7.15205e-05	0.000343194	0	0	0.000204638	0	0	6.78334e-05	0.000412967	0.000138198	0.000341087	0	0	0	0.00122441	0.000946522	6.8362e-05	0	0	6.76361e-05	0.000278843	0.000543811	0	0	0	0.00109178	0.000504796	0.000254323	0.0002763	0.000344614	0	6.95024e-05	0.000141423	0	0	0.000562667	0.00127173	0.000138802	7.46269e-05	0.000204778	0.000482027	0.000141253	0	0.000204415
OTU_284	6.80689e-05	0.000164718	0	0	0	0	0	0	0	0	0	6.77782e-05	0.000135667	0.000137656	6.90989e-05	0	0	0.000476839	0	0.00027209	0	0	0	0	0	6.97107e-05	6.79763e-05	0	0	0	0	0.000168265	0	0.0002763	6.89227e-05	0.000684322	6.95024e-05	0	0.000968121	0	7.03334e-05	0	0	0.000522388	0.000136519	6.8861e-05	0	6.87191e-05	0
OTU_286	0	0	0	7.32654e-05	0	0	0	0	0	0	0	0	0	0	0	0	0	0	0	0	0	0	0	6.7792e-05	0	0	0	0	0	0	0.00532242	0	0	6.90751e-05	0	0	0	0	0	0	0	0	0	0	0	0	0	0	0
OTU_287	0	0.00387086	0	0	0	0	0	0	0	0	0	0	0	0	0	0	0	0	0	0	0.00134091	0	0	0	0	0	0	0	0	0	0	0.000841326	0	0	0	0	0	0.000212134	0	0	0	0	0	0	0	0	0	0	0
OTU_288	0	0	6.82501e-05	0	0	0	0	0	0	0	0	0	0	0	0	0	0	0	0	0	0.00260293	0	0	0	0	0	0	0	0	0	0	0	0	0	0.000137845	0	0	0	0	0	0	0	0	0	0	0	0	0	0
OTU_289	0	0.000741229	0	0	0	7.15205e-05	0	0	0	0	0	0	0	0.000550623	0	6.82175e-05	0	0	0	0	0.00023663	0	0	0	0.000405817	0	0	0	0	0	0	0.000252398	0	0	0.000206768	0	0	0.000141423	0	0	7.03334e-05	0	6.94011e-05	0	0	0	0	0.000481034	0
OTU_291	0	8.23588e-05	0	0	0.000136064	0	0	0	0.000135217	0	0.000612578	0.00250779	0.000339167	0.000137656	0	6.82175e-05	0	0	0	0.000408136	0.000394384	6.8362e-05	0	6.7792e-05	0	0.000139421	0.000407858	0	0.000106293	0	0.000136472	0	0	0	0	0.000136864	0	0	0	0	0	0	6.94011e-05	0.000149254	6.82594e-05	0	0	0	0
OTU_292	6.80689e-05	0	0	0	0	0.00193105	0	0	0	0	0.000204193	0	0.00128883	0	0	0	0	0	0	0	0	0	0	0	0	0	0.000951669	0	0	0	0	0	0	0	0	0	0	0	0	0	0	0	0	0	0	0	0	0	0
OTU_296	0	0	0	0.00124551	0	0	0	0	0	0	0	0	0	0	0	0	0	0	0	0	0.000315507	0	0	0	6.76361e-05	0	0	0	0	0	0	0	0	0	0.000413536	0	0	0	0	0	0	0	0	0.000447761	0	0	7.06265e-05	0	6.81385e-05
OTU_297	0	0	0.00020475	0	0	0	0	0	0	0	0.00326708	0.00406669	0	0.000688279	0.000138198	0	0	0.00027248	0	0	7.88768e-05	0	0	0	0	0	0.000339882	0	0	0	0	0	0	0	0	0	6.95024e-05	0.000141423	6.91515e-05	0	0	0	0	0	0	0	0	0.000274876	0
OTU_298	0	8.23588e-05	0	0	6.80318e-05	0	0	0	0.000540869	0	0	0	0	0	0	0	0.000206157	0	0.000135612	0	0	0	0	0	0	0.000209132	0.00074774	0	0	0	0	0	0	0	0	0	6.95024e-05	0.000282845	0	0	0	0	0	0	0	0	0	0	0
OTU_299	0	0	0	0	0	0	0	0	0	0	0	0	0	0	0	0	0	0	0	6.80226e-05	0	0	0	0	0	0	0	0	0	0	0	0	0	0	0	0	0	0	0	0	0	0	0	0	0	0	0	0	0
OTU_300	0	0	0	0	0	0	0	0	0	0.000136426	6.80643e-05	0	0	0	0	0	0.000137438	0	0	0	0	0	0	0	0	0	0	0	0	0	0	0	0	0	0	0	0	0	0	0	0	0	0	0	0	0	0	0	0
OTU_301	0	0	6.82501e-05	0	0	0	0	0.000750443	0	0	0	6.77782e-05	6.78334e-05	0	6.90989e-05	0	0	0	6.78058e-05	0	0	0	0	0	0	0	6.79763e-05	0	0	0.000140184	0	0	0	6.90751e-05	0	0.000136864	0	0	0	0	0	7.06514e-05	0	0	0	0	0	0	0
OTU_303	0	0	0	0	0.000884414	0	0	0.000204666	0	0.00402456	0	0	0	0	0	0	0	0	0.000271223	0	0	0	0	0	0	0	0	0	0.000106293	0.0836896	0	0	0	0.0002763	0	0.00533771	0	0	6.91515e-05	6.78334e-05	0	0	0	0	0	6.8861e-05	0.000141253	0	0
OTU_305	0	0	0	0	0	0	0	0	0	0	0	0	0	0	0	0	0	0	0	0	0	0	0	0	0	0	0	0	0	0	0	0	0	0	0	0	0	0	0	0	0	0	0	0	0	0	0	0	0
OTU_306	6.80689e-05	0.000576511	0.258531	0	0.199333	0.0273208	0.000343194	0.000136444	0.0306943	0	0.000136129	0	0.000135667	0.205864	6.90989e-05	0.0546422	0	6.81199e-05	0	0	7.88768e-05	0.216981	7.00329e-05	0	0.00189381	6.97107e-05	0	0.274518	0	7.00918e-05	0.068782	0.000252398	0	0	0	0	0.267445	0.143473	0.0382408	0	7.03334e-05	0	0.0429593	0	6.82594e-05	0	0.258352	0	6.81385e-05
OTU_307	0.000340344	0.000164718	6.82501e-05	0	0	0	0	0	0.00108174	0	0.00170161	0	0	0	0	0	0.000206157	0	0	0	0	0.000205086	0	0	6.76361e-05	6.97107e-05	6.79763e-05	0	0	0	0	0	0	0	0.000137845	0	0	0	0	0	0	0.000211954	0	0.000298507	0	0	0	0	0
OTU_310	0	0	0	0	0	0	0	0	6.76087e-05	0	0	0	0	0	0	0	0	0	0	0	0	0	0	0	0	0	0	0	0	0	0	0	0	0	0	0	0	0	0	0	0	0	0	0	0	0	0	0	0
OTU_311	0	0	0	0	0	0	0	0	0	0.00190996	0.000136129	6.77782e-05	0.00115317	0.00922293	6.90989e-05	0	0	0	0	6.80226e-05	0	0	0.000350165	0	0	0.000209132	0	0	0	0	0	0	0.000254323	0.0117428	0.00110276	0	0	0.00162636	0	0.000881834	0	0	0.00291484	0.000298507	0	0.000275444	0	0.00604728	0
OTU_313	0	0.00205897	0	0	0	0	0	0	0	0	0	0	0	0.000206484	0	0	0	6.81199e-05	0	0	0.00023663	0	0	0	0	0	0	0	0	0	0	0.00193505	0	0	0	0	0	0	0	0	0	0	0	0.000373134	0	6.8861e-05	7.06265e-05	0.000274876	0
OTU_319	0	0	0	0	6.80318e-05	0	0	0	0	0	0	0	0	0	0	0	0	0	0	6.80226e-05	0	0	0	0	0	0	0	0	0	0	0	0	0	0	0	0	0	0	0	0	0	0	0	0	0	0.000137722	0	0	0
OTU_320	0	0	0	0	6.80318e-05	0	6.86389e-05	0	0	0	0	0	0	0	0	0	0	0	0	0	0.00181417	0	0	0	0	0	0	0	0	0	0	0	0.000339098	0	0.000275691	0	0	0.000212134	0	0	0	0	0	0.00186567	0	0	0	0	0
OTU_322	0	0	0	0	6.80318e-05	0	0	0	0	0	0	0	0	0	0	0	0	0	0	0	0	0	0	0	0	0	0	0	0	0	0	0	0	0	0	0	0	0	0	0	0	0	0	0	0	0	7.06265e-05	0	0
OTU_323	0.00653461	0	0	0.00278409	0.000136064	0	0	0	0	0	0.00156548	0	0	0	0	0	0.000206157	0	0.00108489	0	0.00220855	0.000273448	0.000280132	0.000406752	0	0	0	0	0	0.0217285	0.00116001	0	0	0.00145058	0.00124061	0	6.95024e-05	0	0	0.0172297	7.03334e-05	0	6.94011e-05	0.00149254	0	0	0.000211879	0	0
OTU_324	0	8.23588e-05	0	0	0	0	0	0	0	0.000136426	0	0	0	0	0	0	0.00075591	0	0	0	0.00023663	0	0	0	0	0	0	0	0	0	0	0	8.47745e-05	0	0.000206768	0	0	0	0.000276606	0	0	0	0	0.000895522	0	0	0	0	0
OTU_326	0	0	0	0	0	0	0	0	0	0	0	0	0	0.000137656	0.00345495	0	0	0	0	0	0.00149866	0	0	0	0	0	0	0	0	0	0	0	0	0	0	0	0	7.07114e-05	0	0	0	0	0	0.000149254	0	0	0	0	0
OTU_328	0	0	0	0	0	0	0	0	0	0	0	0	0	0	0	0	0	0	0	0	0	0	0	0	0	0	0	0	0	0	0	0	0	0	0	0	0	0	0	0	0	0	0	0	0	0	0	0	0
OTU_329	0	0	0	0	0.000136064	0	0.000205917	0	0	0	0	6.77782e-05	0	0	0	0	0	0	0	6.80226e-05	0	0	0	6.7792e-05	0	0	0.000407858	0	0	0	0	0	0	0	0	0	0	0	0	0	0	0	0	0	0	0	0	0	0
OTU_330	0	0.000247076	0	0	0	0	0	0	0	0	0	0	0	0	0	0	0	0	0	0	0.000552138	0	0	0	0	0	0	0	0	0	0	8.41326e-05	0	0	0.000275691	0	0	0	0	0	0.000281334	0	0	7.46269e-05	0	0.000550888	0	0.000206157	6.81385e-05
OTU_331	0	0.00065887	6.82501e-05	0.000732654	0	0	0	0	0	0	0	0	0	6.88279e-05	6.90989e-05	6.82175e-05	0	0	0	0	0.000157754	0	0	0	6.76361e-05	0	0	0	0	0	0	0.000252398	0.000508647	0	0.000137845	0	0	0	0	0	0	0	0.000347005	0.000746269	0	6.8861e-05	7.06265e-05	0.000618472	0
OTU_334	0	0	0	0	0	0.000143041	0	0	0	0	0	0	0.000271334	0	0	0	0	0	0	0	0	0	0	0	0	0	0	0	0	0	0	0	0	0	0	0	0	0	0	0	7.03334e-05	0	0	0	0	0	0	0	0
OTU_335	0	0	0	0	0	0	6.86389e-05	0	0	0	0	0	0	0	0	0	0	6.81199e-05	0	0	0	0	0	0	0	0	0	0	0	0	6.82361e-05	0	8.47745e-05	0	0	0	0	0	0	0	0	0	0	0	0	0	0	0	6.81385e-05
OTU_336	0	0	0.0001365	0	0	0	0	0	0	0	0	0	0.00271334	0	0	0	0	0	0	0	0.000709891	0	0	0	0	0	0	0	0	0	0	0	0	0	0	0	0	0	0	0	0.000492334	0	0	0	0	0	0	0	0
OTU_337	0	0	0	0	0	0	0	0	0	0	0	0	0	0	0	0	0	0	0	0	0	0	7.00329e-05	0	0	0	0	0	0	0	0	0	0	0	0	0	0	0	6.91515e-05	0	0	0	0	0.0011194	0	0	0	0	0
OTU_338	0	0.000494153	0	0.000293062	0	0	6.86389e-05	0.00436622	0	0	0	0	0	0.00344139	0	0	0.000962067	0.000408719	0	0.000204068	7.88768e-05	0.000205086	7.00329e-05	0.000271168	0.00453162	0.000766818	0.00482632	0	0	0	0	0.000420663	0.000508647	0.0011052	0	0	6.95024e-05	0.000777825	0.00145218	0.000407	7.03334e-05	0.000211954	0	0.00492537	0	0	0	0.000274876	0.000136277
OTU_339	0.000136138	0	0	0	0	0	0	0.000136444	0.000135217	0	0	0	0	6.88279e-05	0	0	0	6.81199e-05	0.000542446	0	0	0	0.000140066	6.7792e-05	0	0	6.79763e-05	0	0.00042517	7.00918e-05	0	0	0	0	0	6.84322e-05	0	0	0	0	0	0	0	0	6.82594e-05	0	0	0	0
OTU_340	0	0.00304727	0	0	0	0	0	0	0	0	0	0	0	0	0.00276396	0	0.00694063	0	0	0	0.00276069	0	0	0	0	0.000209132	0	0	0	0.000140184	0	0.00504796	0.0159376	0	0.00475567	0	0	0.000636402	0	0	0	0	0.000138802	0.000223881	0	0.000206583	0.000635638	0.00151182	6.81385e-05
OTU_341	0	0	0	7.32654e-05	0.000136064	0.000143041	0.000343194	0	0	0	0	0	0	0	0	0	0	0.000476839	0.000339029	0.000816271	0	0	7.00329e-05	0	0	0	0	0.000135833	0.000318878	0	0	0	0	6.90751e-05	0	0	0	0	0	0	0	0.000141303	0	0	6.82594e-05	0	0	0	0
OTU_342	0.000204207	0	0	0	0	0	0	0	0	0	0	0	0	6.88279e-05	0	0	0	6.81199e-05	0	0	0	0	0	0.00033896	0	0	0.000407858	0.000203749	0	0	0.000477653	0	0	0	0	0	0	0	0	0.000949668	0	0	0	0	0	0	0	0	0
OTU_343	0	0.000988305	0	0	0	0	0	0	0	0	0	0	0	0	0	6.82175e-05	0	0	0	0	0.000157754	0	0	0	0	0	0	0	0	0	0	0.00168265	0.000254323	0.000345375	0.000413536	0	0	0.000494979	0	0	0	0	0	0	0	0	0	0.000137438	0
OTU_344	0	8.23588e-05	0	0	0	0.000214562	0.000411833	0	6.76087e-05	0	0.000612578	0.000271113	0.000135667	0	6.90989e-05	6.82175e-05	6.87191e-05	0	0	0.000340113	0.000157754	0	0	0	6.76361e-05	0	0.000135953	0	0	7.00918e-05	0	8.41326e-05	8.47745e-05	6.90751e-05	0	0	0.000139005	0	0	0	0	0	0	0.000149254	0	0	0	0	0
OTU_345	0	0.0014001	0	0	0	0	0	0	0	0	0	0	0	0	0	0	0	0	0	0	0	0	0	0	0	0	0	0	0	0	0	0.000841326	0	0	0	0	0	0.000141423	0	0	0	0	0	0	0	0	0	0	0
OTU_347	0	0	0	0	0	0	0	0	0	0	0	0	0	0	0	0	0	0	0	0	7.88768e-05	0	0	0	0	0	0	0	0	0	0	0	0	0	0	0	0	0.000636402	0	0	0	0	0	0	0	0	0	0	0
OTU_348	0	0.00107066	0	0	0	0	0	0	0	0	0	0	0	0	0	0	0	0	0	0	0	0	0	0	0	0	0	0	0	0	0	0.00168265	0.00127162	0	0	0	0	0	0	0	0	0	0	0	0	0	0	0	0
OTU_349	0	0.00304727	0	0	0	0	0	0	0	0	0	0	6.78334e-05	0	0	0	0	0	0	0	0	0	0	0	0	0.000209132	0	0	0	0	0	0.00151439	0.000254323	0	0	0	0	0.00197992	0	0	0	0	0	0	0	0	0.000282506	0	0
OTU_350	0	8.23588e-05	0	0.000293062	0	0	0	0	0	6.82128e-05	0	0	0	0	0	0.000682175	0	0	0	0	0	0	0	0	0	0.000766818	0	0	0	0	0	0	0.000169549	0	0	0	0	7.07114e-05	0	0	0	0	0	0.00126866	0	0	0	0	0
OTU_351	0	0	0	0	0	0	0	0	0	0	0	0	0	0	0	0	0	0	0	0	0	0	0	0	0	0	0	0	0	0	0	0	0	0	0	0	0	0	0	0	0	0	0	0	0	0	0	0	0
OTU_352	0	0	0	0	0	0	0	0	0	6.82128e-05	0	0	0	0	0	0.000682175	0	0	0	0	7.88768e-05	0	0	0	0	0	0	0	0	0	0	0	0.000169549	0	0.00165415	0	0	0	0	0	0	0	0	0.00373134	0	0	0.000282506	6.87191e-05	0
OTU_354	0	0.000823588	0	0	0	0	0	0	0	0	0	0	0	0	0	0	0	0	0	0	0.00110428	0	0	0	0	0	0	0	0	0	0	0.00168265	0.000508647	0	0.000137845	0	0	0	0	0	0	0	6.94011e-05	0	0	0.000206583	0.000423759	0	0
OTU_355	0	0	0	0	0	0	0	0	0	0	0	0	0	0	0	0	0	0	0	0	0	0	0	0	0	0	0	0	0	0	0	0	0	0	0	0	0	0	0	0	0	0	0	0	0	0	0	0	0
OTU_356	0	0.00395322	0	0	0	0	0	0	0	0	0	0	0	0	0	0	0	0	0	0	0	0	0	0	0	0	0	0	0	0	0.00525418	0.00445903	0	0	0	0	0	0	0	0	0.000281334	0	0	0	0	0	0.000494385	0	0
OTU_358	0	0	0	0	0	0	0	0	0	0	0	0	0	0	0	0.0027287	0	0	0	0	0	0	0	0	0	0	0	0	0	0	0	0	0.00194981	0	0	0	0	0	0	0	0	0	0	0	0	0	0	0	0
OTU_360	0	0.00214133	0	0	0	0	0	0	0	0	0	0	0	0	0	0	0	0	0	0	0	0	0	0	0.000202908	0	0	0	0	0	0	0.00243985	0.000254323	0	0	0	0	0	0	0	0	0	0	0	0	0	0	6.87191e-05	0
OTU_362	0.000272276	8.23588e-05	0	7.32654e-05	0.000204096	0.000357603	0.000549111	0	0	0	0.000136129	0	6.78334e-05	0	6.90989e-05	0	0	0	0.000203417	0	0.00023663	0	0.000350165	0.000135584	0.000135272	0	0.00169941	0.000203749	0.000212585	0.000280367	6.82361e-05	0.000168265	0.000423872	0.000621676	0.000275691	0.00116335	6.95024e-05	0	0.000276606	0.000271334	0	0	0	0	0.000273038	0	0	0.000481034	6.81385e-05
OTU_363	0	8.23588e-05	0	0	0	0	0	0	0	0	6.80643e-05	0	0	0	0	0	0	0	0	0	0.00181417	0	0	0	0	0	0	0	0	0	0	0	0.00101729	0	0	0	0	0	0	0	0	0	0	0	0	0	0	0	0
OTU_365	0	8.23588e-05	0	0	0	0	0	0	0	0	0	0	0.001221	0	0.00214207	6.82175e-05	0	0	0	0	0.000157754	0	0	0	0	0	0	0	0	0	0	0	0	0	0	0	0	0	0	0	0	0	6.94011e-05	0	0	0	0	0	0
OTU_366	0	0	0	0	0	0	0	0	0	0	0	6.77782e-05	6.78334e-05	0	0	0	6.87191e-05	0	0	0	0	0	0	0	0	0	0	0	0	0	0	0	0	0	0	0	0	0	0	0	0	0	0	0	0	0	0	0	0
OTU_367	0	0	0	0	0	0	0	0.00225133	0	0	0	6.77782e-05	0	0	0	0	0	0	0	0	0	0	7.00329e-05	0	0	6.97107e-05	6.79763e-05	0	0	0	0	0	0	0	0	0.000136864	0	0	0	0	0	0	0	0	0	0	0	0	0
OTU_368	0	0	0	0	0	0	0	0	0	0	0	0	0	0	0	0	0	0	0	0	0	0	0	0	0	0	0	0	0	0	0	0	0	0	0	0	0	0	0	0	0	0	0	0	0	0.000826332	0	0	0
OTU_369	0	0.00263548	0	0	0	0	0	0	0	0	0	0	0	0	0	0	0	0	0	0	0	0	0	0	0	0	0	0	0	0	0	0.00168265	0	0	0	0	0	0	0	0	0	0	0	0	0	0	0	0	0
OTU_370	0	8.23588e-05	6.82501e-05	7.32654e-05	0	0	6.86389e-05	6.82221e-05	0.000270435	0	6.80643e-05	0.000135556	0.000135667	0	0	0	0.000206157	6.81199e-05	6.78058e-05	0	0	0	7.00329e-05	0	0	0	0	0.000135833	0.000318878	0	0	0	0	0	0	0	0	0	0	0.000339167	0	7.06514e-05	0	0	0	6.8861e-05	0	0	0
OTU_371	0	0.00164718	0	0	0	0	0	0	0	0	0	0	0	0	0.000138198	0	0	0.00013624	0	0	0.000157754	0	0	0	0	0	0	0	0	0	0	0.00033653	0	0	0	0	0	0	0	0	0	0	0	0	0	0	0	0.000206157	0
OTU_372	0	0	0	0	0.00571467	0.000143041	0	0	0	0	0	0	0	0	0	0	0	0	0	0	0	0	0	0	0	0	0	0	0	0	0	0	0	0	0	0	0	0	0	0	0.0177943	0	0	0	0	0	0.00247193	0	0
OTU_375	0	0	0	0	0	0	0	0	0	0	0	0	0	0	0	0	0	0	0	0	0	0	0	0	0	0	0	0	0	0	0	0	0	0	0	0	0	0	0	0	0	0	0	0	0	0	0	0	0
OTU_380	0	0	0	0	0	0	0	0	0	0	0	0	0	0	0	0.000136435	0	0	0	0	0.00023663	0	0	0	0	0	0	0	0	0	0	0	0	0	0	0	0	0	0	0	0	0	0	0	0	0	7.06265e-05	0	0
OTU_381	0	0	0	0	0	0.000214562	0	0	0	0	0	0	0	0	0	0	0	0	0	0	7.88768e-05	0	0	0	0	0	0	0	0	0	0	0	0	0	0	0.00102648	0	0	0	6.78334e-05	0	0	6.94011e-05	0	0	0	0	0	0
OTU_382	0	0.000164718	0	0	0	0	0	0	0	0	0.000204193	0	0	6.88279e-05	0	0	0	0	0	0	0	0	0	0	0	0.000836528	0.000135953	0	0	0.000210275	0	0	0	0	6.89227e-05	0	6.95024e-05	0	0	0	0	0	0	7.46269e-05	0	0	0	0	0
OTU_384	0	0	0	0	0	0	0	6.82221e-05	0.000135217	0	0	0.000135556	0	6.88279e-05	0	0	0	0	0	0	0	0	0	0	0	0	0	0	0	0	0	0	0	0.00013815	0	6.84322e-05	0	0	0	6.78334e-05	0	0	0	0	0	0	0	0	0
OTU_386	0	0	0	0	0	0	0	0	0	0	0	0	0.000339167	0	0	6.82175e-05	0	0	0	0	0.000157754	0.000136724	0	0.000135584	0	0.000487975	0.000135953	0	0	0	0	0	8.47745e-05	0	0	0	6.95024e-05	0	0	0	0	0	0	0	0	0	0	0	6.81385e-05
OTU_387	0	0	0.00034125	0	6.80318e-05	0	0	0	0	0	0.000272257	0	0	0	0	0	0	0	0	6.80226e-05	0	0	0	0	0	0.000348554	0.000203929	0	0	0	0	0	0	0	0	0.000479026	0	0	6.91515e-05	0	0	0	0	0	0	0	0	0	0
OTU_388	0	0	0	0	0	0	0	0	0	0	0	0	0	0	0	0	0	0	0	0	0	0	0.000210099	0	0	6.97107e-05	0	0	0	0	0	0	0	0	0	0	0.000625521	0	0.00103727	0	0	0	0	0	0	0	0	0	0
OTU_389	0.000408413	0.00485917	0.0025935	0.0202945	0.000272127	0.00421971	6.86389e-05	0	0	0.0244884	0.00224612	0	0.00108533	0.000137656	0.00456053	0.00409305	0.00749038	0.000408719	0.000610252	0	0.00433822	6.8362e-05	0.000140066	0.00115246	0.000202908	0	0.000475834	0	0	0.000911194	0.0105084	0.00302877	0.0128857	0.019341	0.00916672	0.00102648	0	0.00205063	0.000207455	0	0.00203967	0.0158966	0.00201263	0.00358209	0.00163823	0.0123261	0.00169503	0.00398571	0.000749523
OTU_390	0	8.23588e-05	0	0.000219796	0	0	0	0	0	0	0	0	0	0	0	0	0	0	0	0	0.000394384	0	0	0	0	0	0	0	0	0	0	0	0	0.0002763	0	0	0	0.000141423	6.91515e-05	0	0	0	0	0.000149254	0	0	0	0.000274876	0
OTU_391	0	0	0	0	0	0	0	0	0	0.000272851	0	0.000474448	0	0	0	0.000341087	0.000481034	0	0	0	0	0	0	0	0	0	0	0	0	0	0	0	0	0	0	0	0	0	0.000138303	0	0	0	0	0.000298507	0	0	0	0	0
OTU_392	0.000136138	0.000164718	0	0.000366327	6.80318e-05	0.000786726	0.000137278	0	0.000135217	0.000272851	0	0	6.78334e-05	0.000275311	6.90989e-05	0.000136435	0.000137438	0	0	0.00108836	0	0	7.00329e-05	0	0	0	0	0	0.000531463	7.00918e-05	0	0.000168265	8.47745e-05	0.000345375	0.000482459	0	0	0	0	0	7.03334e-05	7.06514e-05	0.000138802	0	0.000273038	0.000137722	0.000211879	0.000412314	0
OTU_393	0	0.000247076	0	0	0	0	0	0	0	0	0	0	0	0	0	0	0	0	0	0	7.88768e-05	0	0	0	0	0	0	0	0	0	0	0.00033653	8.47745e-05	0	0.000137845	0	0	0.000212134	0	0	0	0	6.94011e-05	0.00149254	0	0	0.000141253	0.000206157	0
OTU_396	0	0	0	0	0	0	0	0	0	0	0.000544514	0	0.000135667	0	0	0	0	0	0	0	0	0	0	0	0	0	0.000135953	0	0	0	0	0	0	0	0	0	0	0	0	0	0	0	0	0	0	0	0	0	0
OTU_398	0	0.000741229	0	0	0	0	0	0	0	0	0	0	0.0002035	0.000137656	6.90989e-05	0.000409305	6.87191e-05	0	0	6.80226e-05	0	0	0	0	6.76361e-05	0.000627396	0	0	0	0.000140184	0	0.000168265	0	0	0	0	0	0	6.91515e-05	0	0	0	0	0	0	0	0	0	0
OTU_400	0	8.23588e-05	0	0	0	0	0	0	0	0	0	0	0	0	0	0	0	0	0	0	0	0	0	0	0	0	0	0	0	0	0	0	0	0	0.000137845	0	0	0	0	0	7.03334e-05	0	0	0.000223881	0	0	0	0	0
OTU_402	0	0	0	0	0	0	0	0	0	6.82128e-05	0	0	0	0	0	0	0	0	0	0	0	0	0	0	0	0	0	0	0	0	0	0	0	0	0	0	0	0	0	0	0	0	0	0	0	0.000619749	0	0	0
OTU_403	0	8.23588e-05	0	0	0	0	0	0	0	0	0	0	0	0	0	0	0	0	0	0	0.000552138	0	0	0	0	0	0	0	0	0	0	8.41326e-05	0.000508647	0	0	0	0	7.07114e-05	0	0	0	0	0	0.00134328	0	0	0	0	0
OTU_407	0	8.23588e-05	0.000955501	0	0	0.000286082	0	0	0	0.00341064	0	0	0	0	0	0	0	0	0	0	0.0067834	0	0	0	0.000676361	0	0	0	0	0	0	8.41326e-05	0	0	0.00179199	0	0	7.07114e-05	0	0	0.000422	0.000282606	0.000555209	0.000223881	0	0	0.00218942	0	6.81385e-05
OTU_408	0	0	0	0.000512858	0	0	0	0	0	0	0	0	0	0	0	0	0	0	0	0	0	0	0	0	0	0	0	0	0	0	0	0	0	0	0	0	0	7.07114e-05	0	0	0	0	0	0	0	0	0	0	0.000545108
OTU_409	0	0.000741229	0	0	0	0.000214562	0	0	0	0.000136426	0	0	0	0	0	0	0.000206157	0	0	0	0.000157754	0	0	0	0	0	0.000679763	0	0	0	0.000409417	0.00033653	0.000169549	0	6.89227e-05	0	0.000417014	7.07114e-05	0	0	0	0	6.94011e-05	7.46269e-05	0	0	0	0.000206157	0
OTU_411	6.80689e-05	0	0	0	0	7.15205e-05	0	0	0	0	0.000136129	0	0.0002035	0	0	6.82175e-05	0	0	0	0	7.88768e-05	0	0	0	0	0.00181248	0	0	0	0	0	0.000252398	0.000339098	0	0	0	0	0.00106067	0	0	0	0	0	0.000597015	0.000614334	0	0	6.87191e-05	0
OTU_412	0	0	0	0.000293062	0	0	0	0	0	0.000613915	0	0	0	0	0	0	0	0	0	0	0	0	0	0	0	0	0	0	0	0	0	8.41326e-05	0.00076297	0	0	0	0	0	0	0	0	0	0.000902214	0	0	0	0	0	6.81385e-05
OTU_415	0	0	0	0.000952451	0	0	0	0	0	0.000613915	0	0	0	0	0	0	0	0	0	0	0.000631014	0	0	0	0	0	0	0	0	0	0	0	0.000169549	0	0	0	0	0.000636402	0	0	0	0	0	0	0	0	0	0	0
OTU_416	6.80689e-05	0.000164718	0	0	0	7.15205e-05	0	0	0	0	0.000272257	0	0.0002035	0.000206484	0.000414594	0.000204652	6.87191e-05	0.00020436	0	0.000136045	0.000157754	6.8362e-05	0	0	0.000135272	0.000139421	0.000271905	0	0	0	0.000136472	0	8.47745e-05	0	0	0	6.95024e-05	0	6.91515e-05	0	7.03334e-05	0	0	0.000522388	0	0	0	0	0
OTU_417	0	0	0	0	0	0	0	0	0	0	0	0	0	0	0	0	0	0	0	6.80226e-05	7.88768e-05	0	0	0	0	0	0	0	0	0	0	0	8.47745e-05	0	0	0	0	0	0	0	0.000140667	0	0.000138802	0.000149254	0	0.000275444	0	0.000343595	0
OTU_418	0	0	0	0	0	0	0	0	0	0.000136426	0	0	0	0.000344139	0.000207297	0	0	0	0	0	0	0	0	0	0.000135272	0	0	0	0	0	0	0	0	0	0	0	0	0.000777825	0	0	0	0	0	0	0	0	0	6.87191e-05	0
OTU_420	0	8.23588e-05	0	0	0	0	0	0	0	0	0	0	0	0	0	0	0	0	0	0	0	0	0	0	0	0	0	0	0	0	0	0.000252398	0	0	0	0	0	0	0	0	0	0	0	0	0	0	0	6.87191e-05	0
OTU_423	0	0	0	0	0	0	0	0	0	0	0	0	0	0	0	0	0	0	0	0	0.000394384	0	0	0	0	6.97107e-05	0	0	0	0	0	0	0	0	0	0	0	0	0	0	7.03334e-05	0	0	7.46269e-05	0	0	7.06265e-05	0	0
OTU_425	0	0.000247076	0	0	0	0	0	0	0	0	0	0	0	0	0.000138198	0	0	0	0	0	0	0	0	0	0	0	0	0	0	0.000140184	0	0.000168265	0	0	6.89227e-05	0	0	0	0	0	0	0	0	0.000223881	0	0	0	0	0
OTU_428	0	0	0	0	0	0	0	0	0	0	0	0	0	6.88279e-05	0	0	0	0	0	0	0	0	0	0	0	0	0	6.79163e-05	0	0	0	0	0.000169549	0	0	0	0	0	0	6.78334e-05	0	0	0	0	0	0	0	0	0
OTU_430	0	0.000494153	0	0	0	0	0	0	0	0.000341064	0	0	0	0.000137656	0.000760088	0.000613957	0	0.00013624	0	0	0.00023663	0	0	0	0	0.000278843	6.79763e-05	0	0	0.000140184	0	0.000252398	0	0	0.000482459	0	6.95024e-05	0.000424268	6.91515e-05	0	0	0	0	0.000298507	0	0	0	0	6.81385e-05
OTU_433	6.80689e-05	0	0	7.32654e-05	0	0	0	0	0	6.82128e-05	0	0.000203335	0	0	0	0	0	0	0	0.000408136	0	0	0	0	0	6.97107e-05	6.79763e-05	0	0	0	0	0	0	0	0	0	0	0	0	0	0	0	0	0	0	6.8861e-05	0	0	0
OTU_434	0	8.23588e-05	0	0	0	0	0	0	0	0	0	0	0.000610501	0	0	0	6.87191e-05	0	0	0	0	0	0	0	0	0	0	0	0	0	0	0	0	0	0	0	0	7.07114e-05	0	0	0	0	0	0	0.000819113	0	0	0	0
OTU_435	0	0	0	0	0	0	0	0	0	0.000136426	0	0	0	0	0	0	0	0	0	0	0	0	0	0	0	0	0	0	0	0	0	0	0	0	0	0	6.95024e-05	0	6.91515e-05	0	0	0	0	0	0	0	0	0	0
OTU_438	0	0	0	0.000293062	0	0	0	0	0	0	6.80643e-05	0	0	0	0	0.00129613	0	0	0	0	7.88768e-05	0	0	0	0	0	0	0	0	0	0.000477653	8.41326e-05	8.47745e-05	6.90751e-05	0.000275691	0	0.000208507	0.000141423	0	0	0	0	0.00166563	0	0	0	7.06265e-05	0.000137438	6.81385e-05
OTU_439	0	0	0	0.00197817	0	0	0	0	0	0	0	0	0	0	0	0	0	0	0	0	0	0	0	0	0	0	0	0	0	0	0	0	0.00457782	0	0	0	0	0	0	0	0	0	0	0	0	0	0	0	0
OTU_440	0	8.23588e-05	0	0	0	0	0	0	0	0	0.000136129	0	6.78334e-05	0	6.90989e-05	0	0	0	0	0	0	0	0	0	0	0.000487975	6.79763e-05	0	0	0	0	0	0	0	0.000137845	0	0	0	0	0	0	0	0	0.000223881	0	0	0	0	0
OTU_441	6.80689e-05	0	0	0	0	0	0.000137278	0	0	0	6.80643e-05	0	0.000135667	0	0	0	0	0	0	0.000408136	0	0	0.000140066	0	6.76361e-05	0	6.79763e-05	0	0	0	0	0	0	0	0	0	0	0	0	0	0	0	0	0	0	0	0	0	0
OTU_442	0	0.000247076	0	0	0	0	0	0	6.76087e-05	0	6.80643e-05	0	0	0	6.90989e-05	6.82175e-05	0.000137438	0	0	0	0	0	0	0	0	0.000278843	0.000135953	6.79163e-05	0	0	6.82361e-05	0	0	6.90751e-05	0	0.000273729	0	0	0	0	0	7.06514e-05	0	7.46269e-05	6.82594e-05	0	0	0	0
OTU_443	6.80689e-05	0	0	0	0	0	0	0.000272889	0.000135217	0	0	0	0	6.88279e-05	0	0	0	0	0	0	0	0	0	0	0	0	0	0	0	0	0	0	0	0	0	0	0	0	0	0	0	0.000211954	0	0	0	0	0	6.87191e-05	0
OTU_445	0	0	0	0	0	0	0	0	0	0	6.80643e-05	0	0	0.000206484	0	0	0	0	0	0	0	0	0	0	0	6.97107e-05	0	0	0	0	0	8.41326e-05	0	0	0	0	0	0	0	0	0	0	0	7.46269e-05	0	0	0	0.000137438	0
OTU_446	0	0	0	0	0	0	0	0	0	0	0	0.000271113	0	0	0	6.82175e-05	0	0	0	0	0	0	0	0	0	0	0	0	0	0	0	0.000168265	8.47745e-05	0	0	0	0	0	0	0	0	7.06514e-05	0	0	0	0	0	6.87191e-05	0
OTU_447	0	0	0	0	0	0	0	0	0	0	0	0	0	6.88279e-05	6.90989e-05	0	6.87191e-05	0	0	0	0	0	0	0	0	0	0	0	0	7.00918e-05	0	8.41326e-05	0	0	0	0	0	0	0	0	0	0	0	0	0	0	0	0	0
OTU_448	0	0	0	0	0	0	0	0	0.000270435	0	0	0.000406669	0	0	0.000345495	0	0	0	0	0	0	0	0	0	0	0	0	0	0	0	0	0	0	0	0	0.00198453	0	0.000282845	6.91515e-05	0	0	0.000141303	6.94011e-05	0	0	0	0	0.000206157	0
OTU_449	0	0	0	0.00131878	0	0	0	0	0	0	0	0	0	0	0	0	0	0	0	0	0	0	0	0	0.000135272	0	0	0	0	0	0	0	0.000508647	6.90751e-05	0	0	0	0	0	0	0	0	0	0	0	0	0	0.000824629	0
OTU_450	6.80689e-05	0	0	0	0	0	0	0.000204666	6.76087e-05	0	0	0	0	0	6.90989e-05	0	0	0	0	0	0	0	0	0	0	0	0	0	0.000106293	0	0	0	0	0	0	6.84322e-05	0	0	0	0.000135667	0	0	0	0	0	0	0	0	0
OTU_451	0	0	0	0	0	0	0	0	0	0	0	0	0	0	0	6.82175e-05	0	6.81199e-05	0	0	0	0	0	0	0	0.000557686	0	0	0	0	0	8.41326e-05	0	0	0	0	0	0	0	0	0.000140667	0	0	0.000149254	0	0	0	0	0
OTU_454	0.000408413	0	0.00020475	0	0	0	0	0	0.000946522	0	0	0	0	0.000137656	0	0	0	0	0	0	0.00023663	0	0.000140066	0	0	6.97107e-05	0	0	0	0	0	0	0	0	0	0	0	0	0	0	0	7.06514e-05	0	0	0	0	0	6.87191e-05	0
OTU_456	0	8.23588e-05	0	0	6.80318e-05	0	6.86389e-05	0	0	0.000204638	0	6.77782e-05	0	0	0	0.000204652	0	0.00020436	0	0.000408136	0	0	0	0	0	0	0	6.79163e-05	0	0	0	0	0	6.90751e-05	0	0	0	0	0	0	0	0	0	0.000149254	0	0	0	0	0
OTU_457	0	0	0	0	0	0	0	0	0	0	0	0	0.000135667	6.88279e-05	0.000138198	0.000204652	0	0	0	0	0.00023663	0	0	0	0.000135272	0	0	0	0	0	0	0.00033653	0.000169549	0	0.000137845	0	0	0	0	0	0	0	0	0.000149254	0	0	0	0.000481034	0
OTU_458	0	0.000741229	0	0	0	0	0	0	6.76087e-05	0.000136426	0	0	0	0	0.000207297	0.000204652	0	0	0	0	0	0	0	0	0.000270544	0	0	0	0	0	0	0.00033653	0.000254323	0	6.89227e-05	0	6.95024e-05	0.000141423	0	0	7.03334e-05	0	0	0.000223881	0	0	0	6.87191e-05	6.81385e-05
OTU_459	0	0	0	0	0	0	0	0	0	0	0	0	0	0	0.000690989	0	0	6.81199e-05	0	0	0.000315507	0	0	0	0	0	0	0	0	0	0	0	0	0	0	0	0	0	0	0	0	0	0	7.46269e-05	0	0	0	0	0
OTU_460	0	0.000494153	0	0	0	0	0	0	0	0	0	0	0	0	0	0	0	0	0	0	0.00197192	0	0	0	0	0	0	0	0	0	0	0	0	0	0	0	0	0	0	0	0	0	0	0	0	0	0	0.000412314	0
OTU_462	0.0185147	0.00321199	0.00197925	0.00153857	0.00292537	0.010585	0.00302011	0	0.0288689	0.00225102	0.00394773	0.0068456	0.003256	0.00316608	0.00234936	0.00122791	0.0046729	0.00708447	0.00413615	0.00408136	0.00157754	0.00232431	0.0136564	0.000542336	0.00284072	0.00320669	0.00591394	0.00434664	0.0042517	0.000420551	0	0.000168265	0.00169549	0.00013815	0.00744366	0.00177924	0.00924381	0.00169707	0.00165964	0.000135667	0.00175833	0.000777165	0.00249844	0.00231343	6.82594e-05	0.00117064	0	0.00426058	0.000272554
OTU_466	0	0	0	0	0	0	0	0	0	0	0	0	0	0	6.90989e-05	0	0	6.81199e-05	0	0	0	0	0	0	6.76361e-05	0	0	0	0	0	0	0	0	0.000690751	0	0	0	0	0	0	0	0	0	0	0	6.8861e-05	0	0	0
OTU_468	0	0.00247076	0	0	0	0	0	0	0	0.000136426	0	0	0	0	0	0	0	0	0	0	0.000315507	0	0	0	0	0	0	0	0	0	0	0.000168265	8.47745e-05	0	0	0	0	0.000141423	0	0	7.03334e-05	0	0	0.000447761	0	0.000137722	0	0.000274876	0
OTU_469	0.000204207	0	6.82501e-05	0.000219796	0	0	0	0	0	6.82128e-05	6.80643e-05	0	6.78334e-05	0	0	0	0	0	0	0	0	0.000136724	0	0	0.000135272	0	0	0	0	0	6.82361e-05	0	0	0	0	0	0.000139005	7.07114e-05	0	0	0	0.000141303	0	0.000149254	0	6.8861e-05	0	0	0
OTU_471	0.00136138	0	0	0.000219796	0	7.15205e-05	0	0	0	6.82128e-05	0	0	0.00250984	0.000344139	0	0.000136435	0	0	0.000203417	6.80226e-05	0.00149866	0.00403336	0	0	0	0	0	0	0	0	0	0	0	0	0.00110276	0	0.000417014	0.000282845	0.000138303	0.0002035	0	7.06514e-05	0	0	0	0	0	0.000206157	0.000204415
OTU_472	0	0.000164718	0	0	0.000204096	0	0	0	0	0	0	0	0	0	0	0	0	0.00020436	0	0	0	0	0	0	0	0	0	0	0	0	0	0	0	0	0	0	6.95024e-05	0	0	0	0	0	0	0	0	0	0	0	0
OTU_473	0	0	0	0	0	0	0	0	0	6.82128e-05	0	0	0	6.88279e-05	0	0	0	0	0	0	0	0	7.00329e-05	0	0	6.97107e-05	0	0	0	0	0	0	0	0.000207225	0	0	0	0	0	0	0	0	0	0	0	0	0	0	0
OTU_474	0	0.00164718	0	0	0	0	0	0	0	0	0	0	0	0	0	0	0	0	0	0	0	0	0	0	0	0	0	0	0	0	0	0.000168265	0	0	0.000344614	0	0	7.07114e-05	0	0	0	0	0	0	0	0	0	0	0
OTU_476	0	0	0	0	0	0	0	6.82221e-05	0	0	0	6.77782e-05	6.78334e-05	0.000137656	0	0	0	6.81199e-05	0	6.80226e-05	0	0	0.000140066	6.7792e-05	0	6.97107e-05	0.000815716	0	0	0.000210275	0.000272944	8.41326e-05	0	0	6.89227e-05	0	0.000139005	0	0	0	0	0	0	0	0	0	0	6.87191e-05	0
OTU_477	0	8.23588e-05	6.82501e-05	0	0	0	0	0	0.000608478	0	0	0	0	0	0	0	0	0	0	0	0	0	0	0	0	0	6.79763e-05	0	0	0	0	0	8.47745e-05	0	0	0	0	0	0	0	0	0	0	7.46269e-05	0	0	0	0	0
OTU_479	0	0	0	0	0	0	0	0	0	0	0	0	0	0	0	0	0	0	0	0	0.00023663	0	0	0	0	0	0	0	0	0	0	0	0	0	0	0	0	0.000141423	0	0	0	0	0	0	0	0	0	6.87191e-05	0
OTU_481	0	0	0	0	0	7.15205e-05	0	0	0	6.82128e-05	0	0	0.00135667	0	6.90989e-05	0	0	0	0	0	0	0	0	0	0	0.000139421	0	0	0	0	6.82361e-05	0	0	0	0	0	0	0	0	0	0	0	0	0	0	0	0	0	0
OTU_482	6.80689e-05	0.00172953	0	0	0	0	0	0	0	0	0	0	6.78334e-05	0	0	0	0	0	0	0	7.88768e-05	0	0	0	0	0	0	0	0	0	0	0	8.47745e-05	0	0.000275691	0	0	7.07114e-05	0	0	0	0	0	0.000373134	0	0	0	0	0
OTU_483	0	0	6.82501e-05	0.000219796	0	0.000357603	0	0.00566244	6.76087e-05	0.000272851	0	6.77782e-05	0	6.88279e-05	6.90989e-05	0	0.000137438	0.00013624	0.000542446	0.00170056	0.000157754	0	0.000140066	6.7792e-05	0	0	0.000543811	0	0.00393282	0.000140184	0	8.41326e-05	0	0	6.89227e-05	0.000273729	0	7.07114e-05	0	0.002035	0	0	0	0.000746269	0	0	0	0	0
OTU_484	0	8.23588e-05	0	0	0	0	0	0	0	0	0	0	0	0	0	0	0	0	0	0	7.88768e-05	0	0	0	0	0.000557686	0	0	0	0	0	8.41326e-05	0	0	0	0	0	0	0	0	7.03334e-05	0	0	0.000298507	0	0	0	0	0
OTU_487	0	0	0	0	0	0	0	0	0	0	0	0	0	0	0	0	6.87191e-05	0	0	0	0	0	7.00329e-05	0	0	0	0	0	0	0	0	0	0	0	0	0	0	0	0	0	0	0	0	0	0	0	0	0	0
OTU_488	0	0	6.82501e-05	0	0	0	0	0	0	0	0	0	0	0	0	0	0	0	0	0	0	6.8362e-05	0	0	0	0	0	6.79163e-05	0	0	0	0	0	0	0	0	0.000208507	0.000141423	0	0	0	0	0.000138802	0	0	0	0	0	6.81385e-05
OTU_489	0	8.23588e-05	0	0	6.80318e-05	7.15205e-05	0	0	0	0	0.000204193	0	0.000135667	0	0	0	6.87191e-05	0.00967302	0.00359371	0	0	0	0	0.00372856	0.000270544	0	0.00788526	0	0	0.00231303	0	8.41326e-05	0	6.90751e-05	0	0	0	0	0	0.000881834	0	0	0	0	0.000546075	0	0	0	0
OTU_497	6.80689e-05	0	0	0	0	0	0	0	0	0.00122783	0	0	0	0	0	0	0.000618472	0	0	0	0	0	0	0	0	0.0019519	0	0	0	0	0	0	0	0	0	0	0	0	0	0	0	0	0	0	0	0	0	0	0
OTU_500	0	0	0	0	6.80318e-05	0	0	0	0	0	0	0	0	0	0	0	0	0	0	0	0	0	0	0	0	0	0	0	0	0	0	0	0	0	0.000137845	0	0	0.000424268	0	0	0	0	0	0	0	0	0	0	0
OTU_502	6.80689e-05	0.0136716	6.82501e-05	0.010477	0.000544255	0.000715205	0.00102958	0	0.000540869	0.00204638	0.00115709	0.0062356	0.00196717	0.000344139	0.00110558	0.00170544	0.00453546	0	0	0	0.00110428	0.00157233	7.00329e-05	6.7792e-05	0.000270544	0	0	0.000814996	0	0	0.00545889	0.0118627	0.00423872	0.00393728	0.00427321	0	6.95024e-05	0.000282845	0.000276606	0.000610501	0	0.00268475	0.000485807	7.46269e-05	0.000682594	0.00192811	7.06265e-05	0.00309236	0.000204415
OTU_503	0	0.000494153	0	0	0	0	0	0	0	0	0	0	0	0	0	0	0	0	0	0	0.00023663	0	0	0	0	0	0	0	0	0	0	8.41326e-05	8.47745e-05	0	0	0	0	0.000141423	0	0	0	0	0	0	0	0	0	0	0
OTU_506	0	0.000905946	6.82501e-05	0	0	0	0	0	0	0	0	0	0	0	0	0	6.87191e-05	0	0	0	0.000157754	0	0	0	0	0	0	0	0	0	0	0.00033653	0	0	0	0	0	0	0	0	0.000140667	0	0	0	0	0	0	0	0
OTU_508	6.80689e-05	0.000247076	0.000682501	0.000439593	0.000272127	0.00171649	0	0.00177378	0.000135217	0	6.80643e-05	0.00128779	6.78334e-05	0.000344139	0	0	6.87191e-05	0.00211172	0.00196637	0.000204068	0	0	0.00119056	0.000881296	0	0.00160335	0.000271905	0.00122249	0.00180697	0.000420551	0	0.000252398	8.47745e-05	6.90751e-05	0	0.000684322	0	7.07114e-05	0	0.0120743	0.000211	7.06514e-05	0	7.46269e-05	0.00197952	6.8861e-05	0.000141253	0.000137438	0
OTU_509	0.000136138	0	0	0	0	0	0	0	0	6.82128e-05	0.000544514	0	0.0002035	0	0	0	6.87191e-05	0	0	0	0	0	0.000280132	0	0	0	0	0	0	0	0	0	0	0	0	0	0	0	0	0	0	0	0	0.000149254	0	0	0	0	0
OTU_510	0	0	0	0	0	0	0	0	0	0	0	0	0	6.88279e-05	0	0.000204652	0	0	0	0	0	0	0	0	0	0	0.000203929	0	0	0	0	0	0	0	0	0	0	0	6.91515e-05	0	0	0	0	0	0.000546075	0	0	0	0
OTU_511	0	0.000411794	0	0	6.80318e-05	0	0	0	0	0	0	0	0.000746167	0	0	0	0	0.00020436	0	0	0.00023663	0	0	0	0	0	0	0	0	0	0	0	0	0	0	0	6.95024e-05	0	0	0	0	0	0	0	0	0	0	0	0
OTU_512	0	0	0	0	0	7.15205e-05	0	0	0	0	0	0	0	0	0	0	0	0	0	0	0	0	0	0	0	0	0	0	0	0	0	0	0	0	0	0	0	0	0	0	0	0	0	0	0	0	0	0	0
OTU_513	0	0	0	0	0	0	0	0	0	6.82128e-05	0	0	0	0	0	0	0	0	0	0	0	0	0	0	0	0	0	0	0	0	0	0	0	0	0	0	0	0.000424268	0	0	0	0	0.000208203	0	0	0	0	0	0
OTU_514	0	0	0	0	0.000204096	0	0	0.000477555	6.76087e-05	0	0.000204193	0.00325336	0	6.88279e-05	0	0	6.87191e-05	6.81199e-05	0	0	0	0	0	0	0	0	0.00571001	6.79163e-05	0	0	0	0	8.47745e-05	0	0	0	0	0	0	0	0	0	0	0	6.82594e-05	6.8861e-05	0	0	0
OTU_516	0	0	0	0	0	0	0	0	0	0	0.000204193	0	0	0.000688279	0	0	0	0.000544959	0	0	0	0	0	0	0	0.000209132	0.000951669	0	0	0	0	0	8.47745e-05	0	0	0	0	7.07114e-05	0	0	0	0	0	0.000373134	0	0	0	0	0
OTU_517	0.000204207	0.00436501	0.00102375	0.0246172	0	0.000715205	0.000205917	0	6.76087e-05	0.00682128	0.000612578	0.000271113	6.78334e-05	0.000206484	0.000690989	0.00081861	0.00446674	0.00020436	0.00474641	0.00115638	0.00386496	0.000820345	0.000350165	0.00359298	0.00175854	0.00146392	0.000135953	6.79163e-05	0.0028699	0.0157707	0.0056636	0.00706714	0.00305188	0.0164399	0.000620305	0.000547458	0.000973033	0.00395984	0.000276606	6.78334e-05	0.000703334	0.00536951	0.00485807	0.000373134	0.00170648	0.00254786	0.00317819	6.87191e-05	0.00831289
OTU_518	0	0	0	0	0	0	0	0	0	0	0	0	0	0	0	0	0	0	0	0	0	0	0	0	0	0	0	0	0	0	0	0	0	0	0	0	0	0	0	0	0	0	0	0	0	0	0	0	0
OTU_521	6.80689e-05	8.23588e-05	0	0.000439593	0	0	6.86389e-05	0	0.000135217	0	0	0	6.78334e-05	0	0	0	6.87191e-05	0	0	0.000136045	0	6.8362e-05	0.000140066	0	0	0	6.79763e-05	0	0	0	0	0	8.47745e-05	0	0	0	6.95024e-05	0	0	0	0	0	0	0.000149254	6.82594e-05	0.000275444	7.06265e-05	6.87191e-05	0
OTU_522	0	0	0	0	0	0	0	0	0	0	0	0	0	0	0	0	0	0	0	0	0	0	0	0	0	0	0	0	0	0	0.000682361	0	0	0	0	0	0	7.07114e-05	0	0	0	0	0	0	0	0	0	0	0
OTU_523	0	0	0	0	0	0.000500644	0	0	0	0	0.000680643	0	0.000271334	0	0.000621891	6.82175e-05	0.000137438	0.00020436	6.78058e-05	0	0.000394384	0	0.000210099	0.00399973	0	0.000139421	0.000407858	0	0	0.000490643	0.000136472	0.000168265	0.000423872	6.90751e-05	0.000206768	6.84322e-05	0	0	0.000138303	6.78334e-05	0	0.000141303	6.94011e-05	0	0.000614334	6.8861e-05	0	0.000412314	0
OTU_524	0	8.23588e-05	0	0	0	0	0	0	0	0	0	0	0.000678334	0	0	0	0	0	0	0	7.88768e-05	0	0	0	0	0	0	0	0	0	0	8.41326e-05	0	0	0	0	0	0	0	0	0	0	0	0.000149254	0	0	0	0	0
OTU_526	0.0251174	0.0065887	0.004641	0.00725328	0.00544255	0.0389072	0.0629419	0	0.0312352	0.0295362	0.00122516	0.0517148	0.00501967	0.0967031	0.0770453	0.0176001	0.198186	0.100545	0.0194603	0.00469356	0.00489036	0.00499043	0.000210099	0.0346417	0.0272574	0	0.199307	0.000339582	0.137011	0.0897876	0.00286592	0.0218745	0.0325534	0.0981557	0.00971811	0.0215561	0.0344732	0.00240419	0.0180485	0.000678334	0.00365734	0.00551081	0.0067319	0.0011194	0.0425939	0.0114998	0.00127128	0.126512	0.00449714
OTU_527	0	0	0	0	0	0	0	0	0	0	0	0	0	0	0	0	0	0	0	0	0.00023663	0	0	0	0	0	0	0	0	0	0	0	0	0	0	0	0	7.07114e-05	0	0	0	0.000282606	0	0	0	0.000275444	0	0	0
OTU_529	0	0.000164718	0	0	0	0	6.86389e-05	0	0	0	0	0	0	0	0	0	0	0	0	0	0.000157754	0	0	0	0	6.97107e-05	0	0	0	0	0	0.000168265	0	0	0	0	0	0	0	0	0.000281334	0	0	0	0	0	0	0	0
OTU_531	0	0	0	0	0	0	0	0	0	0	0	0	0	0	6.90989e-05	0	0	0	0	0	0	0	0	0	0	0.000487975	0	0	0	0	0	0	0	0.000207225	0.000413536	0	0	0.000141423	0	0	0	0	0	0	0	0	0	0	0
OTU_533	0	0	0	0	6.80318e-05	0	0	0	0	0.00143247	0.000884835	0	0	0	0	0	0	0	0	0	0	0	0	0	0	0	0	0	0	0	0	8.41326e-05	0	0	0	0	0	0	0	0	0	0	0	0	0	0	0	0	0
OTU_538	0	0	0	0	0	0	0	0	0	0	6.80643e-05	0	0	0	0	0	6.87191e-05	0.00013624	0	0	7.88768e-05	0	0	0	6.76361e-05	0	0	0	0	0	0	0	0	0	0	0	0	0	0	0	0	0	0	7.46269e-05	0	0	0	0	0
OTU_541	0	0.00065887	0	0.000219796	0	0	0	0	0	0	0	0	0	0	0	0.000750392	0	0	0	0	0.000315507	0	0	0	0	0	0	0	0	0	0	0.000420663	0.000423872	0	0.000482459	0	6.95024e-05	0.000282845	0	6.78334e-05	0	0	0	0	0	0	0.000141253	0.000893348	0
OTU_544	0	0	0	0	0	0	0	0	0	0	0	0	0	0	0	0	0	0	0	0	0	0	0	0	0	0	0	0	0	0	0	0	0	0	6.89227e-05	0	0	0	0	0	0	0	0	0	0	0	0	0	0
OTU_545	0	0.00156482	0	0	0	0	0	0	0	0	0.000204193	0	0	0	6.90989e-05	0	0	0	0	0	0	0	0	0	0	0.000209132	0	0	0	0	0	8.41326e-05	0	0	0	0	0	7.07114e-05	0	0	0	0	0	7.46269e-05	0	0	0	0	0
OTU_548	0	0	0	0	0	0	0	0	0	0	0	0	0	6.88279e-05	0	0	0	0	0	0	0	0	0	0	0	0	0	0	0	0	0	8.41326e-05	8.47745e-05	0	0	0	0	0	0	0	0	0	0	0.000447761	0	0	0	0	0
OTU_550	0	0	0	0	0	0	0	0	0	0	6.80643e-05	0	0	0	0	0	0	0	0	0	0	0	0	0.000271168	0	0	0	0	0	0	6.82361e-05	0.000168265	0	0	0	0	6.95024e-05	0	0	0	0	0	6.94011e-05	0	6.82594e-05	0	0	0	0
OTU_552	0	0	0	0	0	0	0	0	0	0	0	0	0	0	0	0	0	0	0	0	0	0	0	0	0	0	0	0	0	0	0	0	0	0	0	0	0	0	0	0	0	0	0	0	0	0	0	0	0
OTU_559	0	0	0	0	0	0	0	0	0	0	0	0	0.000135667	0	0	0	0	0	0	0	0	0	0	0	0	0	0	0	0	0	0	0.000420663	0	0	6.89227e-05	0	0	7.07114e-05	0	0	0	0	0	0	0	0	0	0	0
OTU_562	0	0	0	0	0	0	0	0	0	0	0	0	0	0	0	0	0	0	0	0	0	0	0	0	0	0	0	0	0	0	0	0	0	0	0	0	0	0	0	0	0	0	0	0	0	0	0	0	0
OTU_564	0	0.0106243	6.82501e-05	0	0	0	0	0	0	0.00122783	0	6.77782e-05	0	0	0	0	0	0	0	0	0	0	0	0	0	0	0	0	0	0	0	0.01018	0.000593421	0.000207225	0	0	0	0	0	0	0	0.000353257	0	0.000447761	0	0	0	0	0.000408831
OTU_565	0	0.000576511	6.82501e-05	0	0	0	0	0	0	0	0	0	0	0	0	0	0	0	0	0	7.88768e-05	0	0	0	0	0	0	0	0	0	0	0.000420663	8.47745e-05	0	0.000137845	0	0	0.000141423	0	0	0	0	0	0	0	6.8861e-05	0	0.000274876	0
OTU_566	0	8.23588e-05	0	0	0	0	0	0	0	0	0	0	0	0	0	0	0	0	0	0.000136045	0	0	0	0	0	0	0	0	0	0	6.82361e-05	0	0	0	0	0	0	0	0	0	0	0	0	0	0	0	0	0	0
OTU_567	0	0	0	0	0	0	0	0	0	0.000818554	0	0	0	0	0	0	6.87191e-05	0	0	0	0	0	0	0	0	0	0	0	0	0	0	0	0	0	0	0	0	0	0	0	0	0	0	0	0	0	0	0	0
OTU_568	0	0	0	0	0	7.15205e-05	0	0	0	0	0	6.77782e-05	0	0	0	0	0	0	0	0	0	0	0	0	6.76361e-05	0	0	0.000135833	0	0	0	0	0	0.00013815	0	0	0	0	0	0	0	0	0	0	0	0	0	0	0
OTU_572	0	0	0	0	0	0	0	0.000477555	0	0	0	0	6.78334e-05	0	0	0	0	0.000749319	0	0	0	0	0	0.00033896	0	0.000139421	0	0	0.000106293	0	0	0	0	0	0	0	0	0	0	0	0	0	0.000208203	0	6.82594e-05	6.8861e-05	7.06265e-05	0	0
OTU_573	0	0	0	0	0	0	0	0	0	0	0.000204193	0.000135556	6.78334e-05	0	0	0	0	0	0	0	0	0	0	6.7792e-05	0	6.97107e-05	0.000135953	0	0	0	0	0	8.47745e-05	0	0	0.000136864	0	7.07114e-05	0	0	0	0	0	0	0	0	0	0	0
OTU_574	0	0	0	0	0	0	0	0	0	0	0	0.000135556	0	0	0	0	0	0	0	6.80226e-05	0	0	0	0	0	0.000139421	0	0	0	0	0	8.41326e-05	0	0	6.89227e-05	0	0	0	0	0	0	0	0	0	0	0	0	6.87191e-05	0
OTU_575	0	0	0	0	0	0	0	0	0	0	0	0	0	0	6.90989e-05	0	0	0	0	0	0	0	0	0	0.000541089	0	0	0	0	0	0	0	0	0	6.89227e-05	0	0	0	0	0.000339167	0	0	0	0.00119403	0	0	0	0	0.000136277
OTU_579	0	8.23588e-05	0	0	6.80318e-05	0	0	0.000136444	0	6.82128e-05	0.000272257	6.77782e-05	0.0002035	0	6.90989e-05	0	0	0	0	0	0	0	0	0	0.000135272	0	6.79763e-05	0	0	0	0	0	0	0	0	6.84322e-05	0	0	0	6.78334e-05	0	0	0	0	0	0	0	0	0
OTU_581	0	0.000329435	0	0	0	0	0	0	0	0	0	0	0	0	0.000207297	0	0	0	0	0	0	0	0	0	0	0	0	0	0	0	0	0.000168265	0	0	0	0	0	7.07114e-05	0	0	0	0	0	0	0	0	0	0	0
OTU_582	0	8.23588e-05	0	0	0	0	0	0	0	0	0	0	0	0	0	0	0	0	0	0	0	0	0	0	0	0	0	6.79163e-05	0	0	0	0	0	0	0	0	0	0	0	0	0	0	0	0	0	0	0	0	0
OTU_585	0	0	0	0	0.000204096	0	0	0	0	0	0	6.77782e-05	0	0	6.90989e-05	0	6.87191e-05	6.81199e-05	0	0.00027209	0	0.000273448	0	0.000203376	0	0.00174277	0.00129155	0	0	0.000280367	0	0	0	6.90751e-05	0	0.000273729	6.95024e-05	0	6.91515e-05	6.78334e-05	0	0	0.000208203	0.000149254	6.82594e-05	0	0	0	0
OTU_587	0	0	0	0	0	0	0	0	0	0	0	0	0	0	0	0	0	0	0	0	0	0	0	0	0	0	0	0	0	0	0	0	0	0	0	0	0	0	0	0	0	0	0	0	0	0	0	0	0
OTU_588	0	0	0	0	0	0	0	0	0	0	0	0.000203335	0	0	0	0	0	0	0	0	0	0	0	0	0	0	0.000135953	6.79163e-05	0	0	0	0	0	0	0	0	0	0	0	0	0	0	0	0	0	0	0	0	0
OTU_590	0	0	6.82501e-05	0	0.00625893	0.000214562	0	0	0	0	0	0	0	0	0	0	0	0	0	0	0	6.8362e-05	0	0	0	0	0	0	0	0	0	0	0	0	0	0	0	0	0	0	0.0161063	0	0	0	0	0	0.00310756	0	0
OTU_591	0	8.23588e-05	0	0	0	0	0	0	0	0	0	0	0	0	0	0	0	0	0	0	0	0	0	0	0	0.000278843	0	0	0	0	0	8.41326e-05	0	0	0	0	0	0	6.91515e-05	0	0	0	0	0	0	0	0	0	0
OTU_592	0	0.000247076	0	0	0	0	0	0	0	0	0	0	0	0	0	0	0	0	0	0	7.88768e-05	0	0	0	0	0	0	0	0	0	0	0	0	0	0	0	0	0	0	0	0	0	0	0	0	0	0	0	0
OTU_595	0	8.23588e-05	0	0	0	0	0	0	0	0	0	0	0	0	0	6.82175e-05	0	0.00013624	0	6.80226e-05	0	0	0	0	0	0	0	0	0	0	0	0	0	0.00013815	0	6.84322e-05	0	0	0	0	0	0	0	0	0	0	0	0	0
OTU_596	0	0.000164718	0	0	0	0	0	0	0	0	0	0	0	0	0	0	0	0	0	0	0.00023663	0	0	0	0	0	0	0	0	0	0	8.41326e-05	0	0	0	0	0	0	0	0	7.03334e-05	0	0	0	0	0	0	0	0
OTU_597	0	0	0	0	0	0	0	0	0	6.82128e-05	0	0	0	0	0	0	0	0	0	0	0	0	0	0	0	0	0	0	0	0	0	0	0	0	0	0	0	0	0	0	0	0	0	0	0	0	0	0	0
OTU_598	0	0.000247076	0	0	0	0	0	0	0	0	0	0	0	0	0	0	0	0	0	0	0	0	0	0	0	0	0	0	0	0	0	0	8.47745e-05	0	0	0	0	7.07114e-05	0	0	0	0	0	0	0	0	0	0.000137438	0
OTU_603	0	0	0	0	0	0	0	0	0	0	0	0	0	0	0	0	0	0	0	0	0	0	0	0	0	0	0	0	0	0	0	0	0	0	0	0	0	0	0	0	0	0	0	0	0	0	0	0	0
OTU_610	0	0	0	0	0	0	0	0	0	0	0	0	0	0	0	0	0	0.00020436	0	0	7.88768e-05	0	0	0	0	6.97107e-05	0	0	0	0	0	0	0	0	0	0	0	0.000141423	0	0	0.000211	0	0	0	0	0	0	0	0
OTU_615	0	0	0	0	0	0	0	0	0	0	6.80643e-05	0	0	0	0	0	0	0	0	0	0	0	0	0	0	6.97107e-05	0.000135953	0	0	0	0	0	0	0	0	0	0	0	0	0	0	0	0	0	0	0	0	0	0
OTU_616	0	0	0	0	0	0	0	0	0	0	0	0	0	0	0	0	0	0	0	0	0	0	0	0	0	0	0	0	0	0	0	0	0	0	0	0	0	0	0	0	0	0	0	0	0	0	0	0	0
OTU_618	0	0	0	0.000146531	0	0	0	0	0	0	0	0	0	0	0	0	0	0.00020436	0	0	0	0	0	0	0	0	0	0	0	0	0	0	0.000254323	0	0	0	0	0	0	0	0	0	0	0	0	0	0	6.87191e-05	0
OTU_621	0	0.000905946	0	0.000146531	0.000204096	7.15205e-05	0	0	0	0.000204638	0.00251838	0	0.000407	0.000688279	0	0.000955045	0	0	0.000610252	0	0.00023663	6.8362e-05	0	0	0	0	0.00074774	0	0	0.000140184	0	0.00143025	0.000254323	0	0.000827073	0	0	0.000141423	0.00179794	0	0	0.000211954	0.000138802	0.000223881	0	6.8861e-05	0	6.87191e-05	0.000136277
OTU_624	0	0	0	0	0	0	0	0	0	0	0	0.000271113	0	0	0	0	0	0	0	0	0	0	0	0	0	0	0	0.000203749	0.00956633	0	0	0	0	0	0	0	0	0	0	0	0	0	0	0	0	0	0	0	0
OTU_625	0.000340344	0.00107066	0.0017745	0.000219796	0	0.00178801	0.000411833	0	0.000338043	0.000613915	0.000136129	0	0.000814001	0.000825934	0.000967385	0.00027287	0.000687191	0.00020436	0.000949281	0.000680226	0.00157754	0.000478534	0.00049023	0.000406752	0.000946906	0	0.000271905	6.79163e-05	0	0	0.000955305	0.00193505	0.00144117	0.000967051	0.00075815	0.00102648	0.000834028	0.000424268	6.91515e-05	0	0.000140667	0	0.00124922	0.000447761	0.000477816	0.0012395	0.000635638	0.0017867	0.000204415
OTU_627	0	0.000247076	0	0	0	0	0	0	0	0	0	0	0	0	0	0	0	0	0	0	0	0	0	0	0	0	0	0	0	0	0	0.000504796	0	0	0	0	0	0	0	0	0	0	0	0	0	0	0	0	0
OTU_631	0	8.23588e-05	0	0	0	0	0	0	0	0	0	0	0	0	0	0	0	0	0	0	0	0	0	0	0	0.000209132	0	0	0	0	0	0.000252398	0	0	0	0	0	0	0	0	0	0	0	0.000447761	0	0	0	0	0
OTU_633	0	0.000247076	0	0	0	0	0	0	0	0	0	0	0	0	0	0	0	0	0	0	0	0	0	0	0	0	0	0	0	0	0	8.41326e-05	0	0	0	0	0	0	0	0	0	0	6.94011e-05	0	0	0	0	0	0
OTU_637	0	0.000411794	0	0	6.80318e-05	0	0	0	0	0	0	0	0	0	0	0	0	0	0	0	0	0	0	0	0	0	0	0	0	0	0	0.000420663	0	0	0.000137845	0	0	0	0	0	0	0	0	0.000149254	0	0	0	0	0
OTU_639	0	0	0	0	0	0	0	0.000136444	0.000135217	0	0	0	0	0	0	0	0	0	0	0	0	0	0	0	0	0	0	0	0	0	0	0	0	0	0	0	0	0	0	6.78334e-05	0	0	0	0	0	0	0	0	0
OTU_640	0	0	0	0	0	0	0	0	0	6.82128e-05	6.80643e-05	0	0	6.88279e-05	0	0	0	0	0	0	0	0	0	0	0	0	6.79763e-05	0	0	0	0	8.41326e-05	0	0	0	0	0	0	0	0	0	0	0	0	0	0	0	0	0
OTU_642	0	8.23588e-05	0	0	0	0	0	0	0	0	0	0	0	0	0	6.82175e-05	0	0	0	0	0	0	0	0	0	0	0	0	0	0	0	0	0	0	0	0	0	7.07114e-05	0	0	0	0	0	7.46269e-05	0	0	0	6.87191e-05	0
OTU_643	6.80689e-05	0	0	0	0	0	0	0	0	0	0	0	0	6.88279e-05	0	0	6.87191e-05	0.00013624	0	0	0	0	0	0	0	0	0	0	0	0	0	0	0	0	0	0	0	0	0	6.78334e-05	0	0	0	0	0	0	0	0	0
OTU_644	0	0	0	0	0	0	0	0	0	0	0	0	0	0	0	0	0	0	0	0	7.88768e-05	0	0	0	0	0	0	0	0	0	0	0	0	0	0	0	0	0	0	0	0	0	0	0	0	0	0	0	0
OTU_645	0	0	0	0	0	0	0	0	0	0	0	0	0	0	0	0	0	0	0	6.80226e-05	0	0	0	0	0	0	0	0	0	0	6.82361e-05	0	0	0	0	0	0	0	0	0	0	0	0	0	0	0	0	0	0
OTU_651	0	0	0	0	6.80318e-05	0.00407667	0	0	0	0	0	0	0	0.000206484	6.90989e-05	0	0	0	0	0.000136045	0	0	0.00126059	0	6.76361e-05	0	0	0	0	7.00918e-05	0.000136472	0	0.00678196	0	0	0	0	0.000707114	0	0	0	0	0.000277604	0.000149254	0	0	0	0.00240517	0
OTU_652	0	0	0	0	0	0	0	0	0	0	0	0	0	0	0	0	0.000137438	0	0	0	0	0	0	0	0	0	0	6.79163e-05	0	0	0	0	0	0	0	0	0	0	0	0	0	0	0	0	6.82594e-05	0	0	0	0
OTU_653	0	0	0	0	0	0	0	0	0	0	0	0	0	0	0	0	0	0	0	0	0	0	7.00329e-05	0	0	0	0	0	0	0	0	0	0	0	0	0	0	0	0	0	0	0	6.94011e-05	0	0	0	0	0	0
OTU_657	0.000952964	0.000494153	0.00614251	0.00271082	0.000408191	0.00221714	0.000686389	0	0.000202826	0.000272851	0	0.000677782	0.000339167	0.000481795	0.000552792	0.00027287	0.000481034	0.00027248	0.00305126	0.00387729	0.00433822	0.000615258	0.0051124	0.000474544	0	0.000627396	0.000135953	0.0124287	0.00733418	0.00441578	0.00116001	0.000420663	0.00220414	0.00103613	0.00117169	0.00130021	0.000695024	0.000424268	0	0.001628	0.000492334	0.00176629	0.00367826	0.000298507	0.00143345	0.00289216	0.0034607	0.00728422	0.00115835
OTU_664	0.000408413	0.00065887	0.000273	0.000146531	0.000204096	0.000143041	0.000411833	0	0.000202826	0.000545703	0.000136129	0.000338891	0.000881834	0.000206484	0.000138198	0.000204652	0.000206157	0	0.000135612	0.00027209	0.000552138	0.000136724	7.00329e-05	6.7792e-05	0	0.000278843	0.00101965	0	0	0.000140184	0.000136472	0.000420663	0.000508647	0.000207225	6.89227e-05	0.000136864	6.95024e-05	0.000282845	0	6.78334e-05	0	0.000635863	0.000902214	0.000522388	0	6.8861e-05	0.000211879	0.000137438	0.000136277
OTU_665	0	0	0	0	0	0	0.000137278	0	0	0.000136426	6.80643e-05	0	0	6.88279e-05	0	6.82175e-05	0	0	0	0	0	0	0	0	0	6.97107e-05	0	0	0	0	0	0	0	0	0	0	0	0	0	0	0	0	0	0	0	0	0	0	0
OTU_666	0	8.23588e-05	0	0	0	0	0	0	0	0	0	0	0	0	0	0	0	0	0	0	0	0	0	0	0	0	0	0	0	0	0	0	8.47745e-05	0	0	0	0	0.000141423	0	0	0	0	0	0.000373134	0	0	0	0	0
OTU_667	0	8.23588e-05	0	0	0	0	0	0	0	6.82128e-05	0	0	0	6.88279e-05	0.000138198	0	0	0	0	0.000136045	7.88768e-05	0	0	0	0	0	0	0	0	0	0	0	0	0	0	0	0	0.000353557	0	0	0	0	0	0	0	0	0	6.87191e-05	0
OTU_671	0.000884896	0.000494153	6.82501e-05	0.000146531	0.000204096	0	0.00061775	0	0	0.000136426	0	0	0.000881834	0	0.000138198	0	0.000206157	0.000476839	0	0	0.000394384	0.000205086	0.000560263	0.000271168	0.000202908	6.97107e-05	0	0	0	0	0	8.41326e-05	0.000169549	0	0	0.000205297	0.000208507	0	6.91515e-05	0	0	0	0	0.000149254	0	0	0	6.87191e-05	0
OTU_673	0	0	0	0	0	0	0	0	6.76087e-05	0	0.000408386	0	0	0	6.90989e-05	0	0	6.81199e-05	0	0	0	0	0	0	0	0	0	0	0	0	0	0	0	0	0	0	0	0	0	6.78334e-05	0	0	0	0	0	0	0	0	0
OTU_674	0	0.00164718	0	0.00146531	6.80318e-05	0.000143041	0.000343194	0	0	0.000272851	0.000612578	6.77782e-05	0.000678334	0.00110125	0.000898286	0.000613957	6.87191e-05	0.000749319	0	0	0.000394384	0.000546896	0	0	0.000541089	0	0.00224322	0	0	0.000210275	0.00327533	0.00176678	0.000423872	0.00373005	0.000275691	6.84322e-05	0	7.07114e-05	0.000484061	0	7.03334e-05	0.00409778	0.000902214	0.000820896	0	0	0	0.00075591	0.000136277
OTU_678	0	0	0	0	0	0	0	0	0	0	6.80643e-05	0	0.0002035	0	0	0	0	0	0	0.000136045	0.000157754	0	0	0	6.76361e-05	0	0	0	0	0	0	0	0	0	0	0	0	0	0	0	0	0.000141303	0	7.46269e-05	0	6.8861e-05	0	0	0
OTU_682	0	0	0	0	0	0	0	0	0.000473261	0	0	0	0	0	0	0	0	0	0	0	0	0	0	0	0	0	0	0	0	0	0	0	0	0	0	0	0	0	0	0	0	0	0	0	0	0	0	0	6.81385e-05
OTU_683	0	0	0	0	0	0	0	0	0	0	0	0	0	0	0	6.82175e-05	0	0	0	0	7.88768e-05	0	0	0	0	0.000139421	0	0	0	0	0	0	0	0	6.89227e-05	0	0	0	0	0	0	0	0	0	0	0	0	0	0
OTU_684	0	0	0	0	0	0	0	0	0	0	0	0	0	0	0	0	0	0	0	0	0	0	0	0	0	0	0	0	0	0	0	0	0	0	0	0	0	0	0	0	0	0	0	0	0	0	0	0	0
OTU_686	0.00183786	0.00247076	0.00020475	0.000586124	0.000544255	0.00128737	0.00212781	0.00143266	0.000676087	0.00047749	0.00279063	0.00596448	0.00732601	0.00117007	0.00200387	0.000682175	0.00453546	0.00177112	0.000474641	0.0101354	0.00157754	0.00102543	0.00119056	0.000271168	0.000338181	0.000766818	0.0014275	6.79163e-05	0.000531463	7.00918e-05	0.000614125	0.000757193	0.00110207	0.00179595	0.000206768	0.00205297	0.000695024	0	0.000138303	0.0002035	0	0.00105977	0.000138802	0.00268657	0.000204778	0.000619749	0.000423759	0.00295492	0.000545108
OTU_687	0	0	0	0	0	0	0	0	0	0	0	0	0	0	0	0	0	0	0	0	0.000157754	0	0	0	0	0	0	0	0	0	0	8.41326e-05	0	0	0	0	0	7.07114e-05	0	0	0	0	0	0.000373134	0	0	0	0	0
OTU_690	0	0.00065887	0	0	0	0.000143041	0	0	0	0.000136426	0	0	0	0.000206484	0.000690989	0	0.000206157	0	0	0.000748248	0.000157754	0	7.00329e-05	0.000813504	0	0	0	0	0	7.00918e-05	0.000272944	0.00033653	8.47745e-05	0	6.89227e-05	0	6.95024e-05	0.000212134	0.000276606	0	0	7.06514e-05	6.94011e-05	0.000373134	0	6.8861e-05	7.06265e-05	6.87191e-05	0
OTU_691	0.000136138	0.000741229	0	0.000219796	0	0	0	0	0	0	0	0	0	0.000137656	0.000138198	0.000955045	0	0	0	0	0.000157754	0	0.000210099	0	0.000202908	0	0	0	0	0	0.000204708	0.00033653	0.000508647	0	0.000551382	0	0	7.07114e-05	0	0	0	0	0.000138802	0.000149254	0	6.8861e-05	0.000141253	0.000274876	0
OTU_697	0.000136138	0	0	0	0	0.000143041	0	0	0.000135217	0	0	0	0.000135667	0	0	0	0	0.00027248	0.000135612	0.00027209	7.88768e-05	0	0	0.000135584	6.76361e-05	0.00104566	0.000475834	0	0	7.00918e-05	6.82361e-05	8.41326e-05	0	0	0	0.000342161	0.000139005	0	0	0	0	0.000282606	0	0.000223881	0.000136519	0	0	6.87191e-05	0
OTU_700	0	0	0	0	0	0	0	0	0	0	0	0	0	0	0	0	0	0	0	0	0	0	0	0	6.76361e-05	0	0	6.79163e-05	0	0	0	0	0	0	0	0	0.000139005	7.07114e-05	0.000138303	0	0	0	0.000416406	0	0	0	0	0	0.000204415
OTU_705	0	8.23588e-05	6.82501e-05	0.000146531	0	0	0	0	0	0	0	0	0	6.88279e-05	0	0	0	6.81199e-05	6.78058e-05	0.000204068	0	0	0	0	0	0	0.000135953	6.79163e-05	0	7.00918e-05	0	0	0	0	0	0	0	0	6.91515e-05	0	0	0	0	0	0	0	0	0.000206157	0
OTU_712	0	0	0	0	0	0	0	0	0	0.000136426	0	0	0	0	0	0	0	0.00013624	0	0	0	0	7.00329e-05	0	0	0	0	0	0	0	0	0	0	0	0	0	0	0	0	0	7.03334e-05	0	0	0	0	0	0	0	0
OTU_714	0.000952964	0.00535332	0.0001365	0.000512858	0.000204096	0.000357603	0.00130414	0	0.00452978	0.00143247	0.00775932	0.00325336	0.00379867	0.000825934	0.00269486	0.00129613	0.00137438	0.00429155	0.000474641	6.80226e-05	0.0010254	0.000820345	0.000560263	0.000745712	6.76361e-05	0.0032764	6.79763e-05	0.00101874	0	0.000140184	0.000682361	0.000588928	0.000678196	6.90751e-05	0.000482459	0.00437966	0.000139005	0.000141423	0.000138303	6.78334e-05	0.000211	0.000141303	0.000138802	0.000746269	0.000750853	0.000482027	0.000494385	0.000824629	0.000136277
OTU_716	0	0	0	0.000366327	0	0	0	0	0	0	0	0.000135556	0	0	0	0	0	0	0	6.80226e-05	0	0	0	0	0	6.97107e-05	0	0	0	0	0	0	0.000339098	0	0	0	0	0	0.000138303	0	7.03334e-05	0	0	0	0	0.000344305	0	0	0
OTU_726	0	0	0	0	0	0	6.86389e-05	0	0	0	0	0	0	0	0	0	0	0	0	0	0	0	0	0	0	0	0	0	0	0	0	0	0	0	0	0	0	0	0	0	0	0	0	0	0	0	0	0	0
OTU_728	0	0	0.000887251	0.000512858	6.80318e-05	7.15205e-05	0	0	0	0	6.80643e-05	0	6.78334e-05	0	6.90989e-05	0	6.87191e-05	0	0	0.000408136	0.000157754	0	7.00329e-05	0	0	0	0	0.000814996	0.000212585	7.00918e-05	6.82361e-05	0	0.000423872	0	0	6.84322e-05	0.000208507	0	0	0.000135667	0.000281334	7.06514e-05	0.000347005	0	6.82594e-05	0.000275444	0.000565012	0.000343595	6.81385e-05
OTU_730	0	0.00123538	0	0	0.000136064	0	0	0	0	6.82128e-05	0	0	6.78334e-05	0	0	0	0.000206157	0	0	0.000340113	0.00023663	0.000273448	0	0	0	0	0.000271905	0	0	0.000210275	0.000750597	0.000673061	0.000254323	0.000207225	6.89227e-05	0	0.000139005	0.000636402	0.000138303	0	0.000211	0.000211954	0	0.000522388	0.000409556	0.000137722	7.06265e-05	0.000481034	0
OTU_732	0	0.000823588	0	0	6.80318e-05	0	0	0	0	0.000272851	0.00183773	0	0	0	0.00407684	0	0	0	0	0	0.00134091	0	0	0	0.00311126	0	0	0	0	0	0	0.00100959	0.000508647	0	0	0	0	0	0	0	7.03334e-05	0.00600537	0.000208203	0	0	0	0.000211879	0.0028862	0.000545108
OTU_734	0	8.23588e-05	0	0	0	0	0	0	0	0	0	0	0	0	0	0	0	0	0	0	0.000315507	0	0	0	0	0	0	0	0	0	0	8.41326e-05	0	0	0	0	0	7.07114e-05	0	0	0	0	0	0	0	0	0	0	0
OTU_737	0.000476482	0	0	0	0	0	6.86389e-05	0.00095511	0.000473261	6.82128e-05	0	0.000203335	0	0	6.90989e-05	0	0	0	0	0	0.000157754	0	7.00329e-05	0	0	0	0	0	0	0	0	0	0	0	0	0	0	0	0	0	0	7.06514e-05	0	0	0	0	0	0	0
OTU_738	0	0	0	0	0	0	0	0	0	0	0	0	0	0	0	0	0	0	0.000610252	0	0.00023663	0	0	0	0	0	0	0	0	7.00918e-05	0	0	0	0	0	0	0	0	0	0	0	0	0	0	0.00129693	0.000137722	0	0	0
OTU_740	0.0999932	0	0	0	0	0	0	0.00927821	0.000878913	0	0	0	0	0	0	0	0	0.00667575	0.00291565	0.000136045	0	0	0.000630296	0	0	0	0	0	0.00042517	7.00918e-05	0	0	0	0	0	0	0	0	0	0.000407	0	0	0	0	6.82594e-05	0	0	0	0
OTU_743	0	0.0336024	0.0182228	0.00102572	0	0.000214562	0	0	0	0.000136426	0.0144296	0	0	0	0.0237009	0	0	0	0	0	0.00228743	0	0	0	0	0	0	0	0	7.00918e-05	0	0.0235571	0	0.000414451	0	0	0	0.00424268	0	0	0	0	0	0	0	0	0	0	0.000545108
OTU_747	0	0	0	0	0	0	0	6.82221e-05	0	0	0	0	0	0	0	0	0	0	0	0	0	0	0	0	0	0	0	0	0	0	0	0	8.47745e-05	0	0	0	0	0	0	0	0	0	0	0	0	0	0	0	0
OTU_757	0.0344429	0.000247076	0.00102375	0.00534838	0.00074835	7.15205e-05	0.0117373	0.00941465	0.00452978	0.00436562	0.0209638	0.000406669	0.00176367	0.0158304	0.00103648	0.00907292	0.00508521	0.00265668	0.00427177	0.0014965	0.00157754	0.000205086	0.0922333	0.0067792	0.00114981	0.0150575	0.0137992	6.79163e-05	0.013818	0.0216584	0.00866598	0.000420663	0.00228891	0.00891069	0.00310152	0.0230617	0.00792327	0.000282845	0.00553212	0.0126848	0.003165	0.00529886	0.00117982	0.000447761	0.0312628	0.00144608	0.000847517	0.028381	0.000545108
OTU_759	0.000204207	0	0	0	0	0	6.86389e-05	6.82221e-05	0	0	6.80643e-05	0	0	0.000137656	0	0.000204652	0.000137438	0	6.78058e-05	0	0	0	0.000700329	6.7792e-05	0	0.000139421	6.79763e-05	0	0.000106293	0	0	0	0	6.90751e-05	0	0	0	0	0	6.78334e-05	0	7.06514e-05	6.94011e-05	0	0.000204778	0	0	0.000137438	0
OTU_760	0.000136138	0	0	0	0	0	0	0	6.76087e-05	0	0	0	0	0	0	0	0	0	0	0	0	0	0	0	6.76361e-05	0	0	0	0	0	0	0	0	0	0	0	0	0	0	6.78334e-05	0	0	0	0	0	0	0	0	0
OTU_761	0	8.23588e-05	0	0	0.000136064	0.00357603	0	0	0	0	0	0.00149112	6.78334e-05	0	6.90989e-05	0	0.000206157	0	0.00176295	0	0	0	7.00329e-05	0.000135584	0	0.0019519	0	0.000135833	0	0	0	0	0.000508647	0	0	0	0	0	0	0	0	7.06514e-05	0.000138802	0	6.82594e-05	0	0	6.87191e-05	0
OTU_764	6.80689e-05	0.000247076	0.0001365	0.000512858	0.000204096	0.00135889	0.00102958	0	0	0.00047749	0.000544514	0	0.00135667	0.00351022	0.000207297	0.00054574	0.000618472	0	0	0.00156452	0.00110428	0.00123052	0.000140066	0	0.000270544	0	0	0	0	0.0016822	0.000955305	0.000168265	8.47745e-05	0.000345375	0.00103384	0	0.000625521	0	0.000553212	0	0.000562667	0	0.000555209	0.000373134	0.000273038	0.000413166	0.000282506	0.000412314	6.81385e-05
OTU_765	0	0	0	0	0	0	0	0	0	0	0	0	0	0	0	0	0	0	0	0	0	0	0	0	0	0	0	0	0	0	0	0	0	0	0	0	0	0	0	0	0	0	0	0	0	0	0	0	0
OTU_771	0	0	0	7.32654e-05	0	7.15205e-05	0.000137278	0	0	0	0	0	0	0.000412967	0	6.82175e-05	0	0	0	0	0	0.000205086	0	0	0	0	0	6.79163e-05	0	0	6.82361e-05	0	0	0	0	0	0.000278009	0	0.000138303	0	0.000562667	0	0.00062461	0	0	0	0	0	0.000272554
OTU_772	0	0	0	0	6.80318e-05	0	0	0	0	0	0	0	0	0	0	0	0	0	0	0	0	0	0	0	0	0	0	0	0	0	0	0	0	0	0	0	0	0	0	0	0	0	0	0	0	0	0	0	0
OTU_773	0	0	0	0	0	0	0	0	0	0	0.000136129	0	6.78334e-05	0	0	0	6.87191e-05	0	0	0	0	0	0	0	6.76361e-05	0	0.000135953	0	0	0	0	0	0	0	6.89227e-05	0	0	0.000141423	0	0	0	0	0	0.000223881	0	0	0	0	0
OTU_775	0	0	0	0	0	0	0	0	0	0	0	0	0	0	0	0	0	0	0	0	0	0	0	0	0	0	0	0	0	0	0	0	0	0	0	0	0	0	6.91515e-05	0	0	0	0	0	0	0	0	0	0
OTU_776	0	0	0	0	0.000680318	0	0	0.000409333	0.000135217	6.82128e-05	6.80643e-05	0.00704894	0.000271334	0	6.90989e-05	0	0	0.00020436	0	0	0	0	0	0	0.000135272	0	0.00931276	6.79163e-05	0	0	0	0	0	0	0.00124061	0	6.95024e-05	0	0	0	0	7.06514e-05	0	0	0.00156997	0.000550888	0	0	0
OTU_777	0	0	0	0	0	0	0	0	0	0	0	0	0	0	0	0	0	0	0	0	0	0	0	0	0	0	0	0	0	0	0.000136472	0	0	0	0	0	0	0	0	0	0	0	0	0	0	0	0	0	0
OTU_779	0.000340344	0.00172953	6.82501e-05	0.000732654	6.80318e-05	0.000143041	0.000411833	0	0.000540869	0.000272851	0.000340321	0	0.0002035	0	0.00110558	0.000341087	0	0.000749319	0	0.00278893	0.00141978	0.000615258	0.000280132	0.000949088	0	0	0.000543811	0	0	0.00133174	0.00409417	0.00117786	8.47745e-05	0.00103613	0.000551382	0.00109492	0.000278009	0	6.91515e-05	0.000407	0	0.000353257	0.000277604	0.000820896	0	0.000137722	0	0.00103079	6.81385e-05
OTU_780	0	8.23588e-05	6.82501e-05	0	0	0	0.000137278	0	0	0	0	0	0	0	0	6.82175e-05	0	0	0	0.00027209	7.88768e-05	0	0	0	6.76361e-05	0.000348554	0	0	0	0	0	0.000168265	0.000339098	0	0	0	0	0.000141423	0	0	0	0	0	0.000522388	0	0	0.000141253	0.000137438	0
OTU_782	0	0	0	7.32654e-05	0	0	6.86389e-05	0	6.76087e-05	0	0	0	0	0	6.90989e-05	0	0	0	0	0	0	0	0	0	0	0	0	0	0.000318878	0	0	0	0	0	0	0	6.95024e-05	0	0	0	0	0	0	0	0	0.000137722	0	0	0
OTU_783	0	0.000411794	0	7.32654e-05	0	0	0	0	0	0	6.80643e-05	0	0	0.000825934	0	0.000341087	0	0	0	0	0.0246096	0	0	0	0	0	0.00108762	0	0	0.00238312	0	0.000168265	0	0	0	0	0	0.000848536	0.00532467	0	0.000351667	0	0.00117982	0.000298507	0	0	0.000635638	0.0195162	0.00190788
OTU_788	0	0	6.82501e-05	0	0	0	6.86389e-05	0.0152818	0	0	0	0	0	0	0	0	0	0	0	0	0	0	0	0	0	0.000627396	0.000475834	0	0	0	0	0	0	0	0	0.000410593	0	0	0	0	0	0	0	0	0	0	0	0	0
OTU_790	0	0	0	0	0	0	0	0	0	0	0	0	0	0	0	0	0	0	0	0	0	0	0	0	0	0	0	0	0	0	0	0	0	0	0	0	0	0	0	0	0	0	6.94011e-05	0	0	0	0	0	0
OTU_792	0	0.000823588	0	0	0	0	0	0	0	0	0	0	0	0	6.90989e-05	0	0	0	0	0	7.88768e-05	0	0	0	0	0	0	0	0	0	0	0.000673061	8.47745e-05	0	6.89227e-05	0	0	0.000141423	0	0	0	0	0	0.000970149	0	0	0	0	0
OTU_799	6.80689e-05	0	0.000955501	0	0.000816382	0	0.000823667	0	0.000608478	0	6.80643e-05	0	0	0.000137656	0	0.000136435	0	0	0	0	0	0.00068362	0	0	0.000811633	0	0.000203929	0.000611247	0	0	6.82361e-05	0	0	0	0	0	0.000834028	0.00233347	0.0021437	0	0.00281334	0	0.00319245	0	0	0	0.000565012	0	0.00279368
OTU_800	0.00353958	0.000823588	0.00266175	0.000586124	0.000476223	0.00157345	0.000480472	0	0.00243391	0.000409277	0.00585353	0.00887895	0.00719034	0.000894762	0.00248756	0.000955045	0.00501649	0.00156676	0.00284784	0.0021087	0.000867645	0.00116215	0.00154072	0.000135584	0.00196145	0.00202161	0.00156346	0	0.000637755	0.000140184	0.000136472	8.41326e-05	0.00135639	6.90751e-05	0.000413536	0.00116335	0.000139005	0.000141423	0	0	0.000140667	0.00155433	0.00229024	0.00186567	0.000273038	0.000895193	7.06265e-05	0.00151182	0.000340692
OTU_804	0	0.000164718	0.000273	0.000512858	0	0	0	0	0	0	0	0	0	0	0	0.000136435	0.000137438	6.81199e-05	6.78058e-05	0.000136045	7.88768e-05	0	7.00329e-05	0	0	0	0.000475834	0.000271665	0.000212585	7.00918e-05	6.82361e-05	0.000420663	8.47745e-05	0	0	0	0.000139005	0.027931	0	0	0.000140667	7.06514e-05	0.00208203	0	0	0.000344305	0.000494385	0.0112699	0
OTU_806	0.000272276	0.000576511	0.001092	0.00293062	0.00074835	0.000858246	0.000686389	0	0	0.000136426	0.000408386	0.000474448	0.000474834	0.000412967	0.000207297	0.000204652	0.000412314	0	0	0.0042174	0.00141978	0.00246103	0	0	0.000135272	0	0	0	0	7.00918e-05	0	0.000673061	0.00457782	0.000345375	0.00130953	0.00061589	0.000278009	0.000424268	0.000138303	0	0.000351667	0.000211954	0.00194323	0	0	0.00557774	0.00261318	0.00199285	0.000749523
OTU_809	0.000272276	0.000247076	0.0004095	0	0.000816382	0.000643685	6.86389e-05	0	0	0.00047749	0.00163354	0.00135556	0.000135667	0.00481795	0.000552792	6.82175e-05	0.00192413	0	0.000474641	0.000136045	0.00023663	0.00170905	0.00203095	0	0.000405817	0	0	0.000135833	0.000106293	0	0	0.000252398	0.00305188	0.00317745	0.00441106	0	0	0.00197992	0.000553212	6.78334e-05	0.000703334	0.0026141	0.00166563	0.000298507	0.000477816	0.00068861	0.00896956	0.0028862	0.000476969
OTU_810	0	0	0	0	0	0	0	0	0	0	0	0	0	0	0	0	0	0	0	0	0	0	0	0	0	0.000139421	0	0	0.000318878	0	0	0	0	0	0	0	0	0	0	0	0	0	0	0	0	0	0	0	0
OTU_811	0	0	0	0	0	0	0	0	0	0	0	0	0	0	0	0	0	0	0	0	0	0	0	0	0	0	0	0	0	0	0	0	0	0	0	0	0	0	0	0	0	0	0	0	0	0	0	0	0
OTU_814	0	0	6.82501e-05	0.000146531	0	0	0	0	0	0	0	6.77782e-05	0	0.000137656	0.000138198	0	0.000137438	0	0	6.80226e-05	0	0	0.000140066	0	0	0	6.79763e-05	0	0	0	0.000136472	0	0	0	6.89227e-05	0	0	0	0	0	0	7.06514e-05	0	0	0	0	0.000141253	0.000206157	0
OTU_815	0	0	0	0	0	0	0	0	0	0	0	0	0	0	0	0	0	0	0	0	0	0	0	0.000203376	0	6.97107e-05	0.000271905	0	0	0	0	0	0	6.90751e-05	0	0	0	0	0	0	0	0	0	0.000149254	0	0	0	0	0
OTU_816	0	0	0	0	0.000204096	0	0	0	0	0	0	0	0	6.88279e-05	0	0	0	0	0	0	0	0.000136724	0	0	0	0	0	0	0	0	0	0	0	0	0	0	0.000208507	0	0	0	0.000351667	0	0	0	0	0	0.000211879	0	0
OTU_820	0	0	0	0	0	0	0	0	0	0	0	0	0	0	0	0	0	0	0	0	0	0	0	0	0	0	0	0	0	0	0	0	0	0	0	0	0	0	0	0	0	0	0	0	0	0	0	0	0
OTU_821	0.02573	0.00115302	0.000273	0	0	7.15205e-05	0	0	0	0	0	0	0	0	0	0	6.87191e-05	0	0	0	0	6.8362e-05	0	6.7792e-05	0	0	0	0	0	0	0.00129649	0	0	0	0	0	6.95024e-05	0	6.91515e-05	0	0	7.06514e-05	0.000208203	0.00134328	0	0	0	0	0
OTU_822	0.00510517	0.00304727	0.000887251	0.000439593	0.00632696	0.00228866	0.00981536	0.00886888	0.0161585	0.00238745	0.00598965	0.0153179	0.00908968	0.00178952	0.00462963	0.00375196	0.0111325	0.0010218	0.00155953	0.00367322	0.00252406	0.00259776	0.00210099	0.00210155	0.00209672	0.0058557	0.00462239	0.00190166	0.00127551	0.00869139	0.000614125	0.000252398	0.00194981	0.0115355	0.00110276	0.00396907	0.00132054	0.000353557	0.000622364	0.00115317	0.001266	0.00473364	0.00249844	0.00380597	0.000682594	0.000413166	0.000282506	0.00123694	0.000749523
OTU_825	0	0	0.000614251	0	0	0	0	0	0	0	0	0	0	0.000550623	0	6.82175e-05	0	0	0	0	0	0.00068362	0	0	0.000135272	0	0	0.0025129	0	0	0.000272944	0	0	0	0	0	0.000278009	0.000212134	6.91515e-05	0	0	0	0.000138802	0	0	0	0.00176566	0	0
OTU_828	0.0851542	0.00345907	0.000887251	0.00446919	0	0.010585	0	0	0.0151443	0.0229877	0.216104	0.0325336	0.0356804	0	0.0368988	0.000955045	0	0.00013624	0.0447518	0.0136725	0.0447231	0	0.00140066	0.40926	0.00581671	6.97107e-05	0.131942	0.000882912	0.0143495	0.000140184	0	0.00647821	0.00534079	0.0317055	0.0075815	0.00321631	0.00243258	0.00296988	0	0.0137702	0.002321	0.0467006	0.00187383	0.00544776	0.157338	0.00468255	0.000353132	0.0182793	0.000204415
OTU_829	0	8.23588e-05	0	7.32654e-05	0	0	0	0	0	0.000136426	0	0.000203335	0	0	0	0	0	0	0	0.000612203	0	0	0.000420197	0	6.76361e-05	0	0	0	0	0	0	0.000168265	8.47745e-05	0	6.89227e-05	0	0	0	6.91515e-05	0	7.03334e-05	0	0.000138802	0	0	6.8861e-05	0	0	0
OTU_836	0	0	0	0	0	0	0	0	0	0	0	0.00399892	0.00271334	0	0	6.82175e-05	0	0	6.78058e-05	0	0.000315507	0	0	0	0	0	0	0	0	0	0	0	0.00254323	0	0	0	0	0	0	0	0.000140667	0	0	0	0	0	0	0	0
OTU_837	0	0	0	0	0	0	0.000137278	0	0	0	0	0.000203335	0	0	0	0	0	0	0	0	0	6.8362e-05	0	0	0	0.000139421	6.79763e-05	0	0	7.00918e-05	0	0	0	0	0	0	0	0	0	0	7.03334e-05	7.06514e-05	0	0	0	0.000206583	7.06265e-05	0	0
OTU_838	6.80689e-05	0	0	0.000219796	0	7.15205e-05	0	0.000272889	0	0	6.80643e-05	6.77782e-05	0	0	0	0	0	0.000817439	0	0.00027209	0	0	7.00329e-05	0.000406752	0	0.000139421	0.00197131	6.79163e-05	0	0.000210275	0	0	8.47745e-05	6.90751e-05	0	0.00116335	6.95024e-05	0	0	0.000271334	0	0	0	0	0.000341297	0	7.06265e-05	6.87191e-05	0
OTU_842	0	0.000576511	0	0.00732654	0	0	0	0	0	0.00102319	0.000816771	0	0	0.000137656	0.000552792	0.00306979	0	0	0	0	0.000631014	6.8362e-05	0.000420197	0	0.000473453	0	0	0	0	0	0.00464005	0.000841326	0.00135639	0.0002763	0.00468675	0	0.00180706	0.00226276	0	0	0.000140667	0.00113042	0.00562149	0	0	0	0.000847517	0.000274876	0.00122649
OTU_846	0	0	0	7.32654e-05	0	0	0	0.00109155	0.000135217	0	0	0.000135556	0	0.000137656	6.90989e-05	0	0.000343595	0.00756131	6.78058e-05	0.000476158	0	0	0	6.7792e-05	0	0.00501917	0.000135953	0.000203749	0.000106293	0.000210275	0.000136472	0	0.00161072	0.0002763	6.89227e-05	0.000342161	0.000139005	0.000282845	0.000414909	6.78334e-05	0	7.06514e-05	0	0.00223881	6.82594e-05	0	0	0	0
OTU_855	0	0	0	0	0	0	0	0	0	0	0	0	0	0	0	0	0	0	0	0	0	0	0	0	0	0	0	0	0	0	0	0	0	0	0	0	0	0	0	0	0	0	0	0	0	0	0	6.87191e-05	0
OTU_856	0	0	0.0001365	0.000439593	0	7.15205e-05	0	0	0	6.82128e-05	0	0	0	6.88279e-05	0	0	0	0	0	0.000136045	0	6.8362e-05	0	0	0	0	0	0.000339582	0.00042517	0.000140184	0.000204708	8.41326e-05	0.000423872	0	6.89227e-05	0	6.95024e-05	7.07114e-05	6.91515e-05	0	0.000281334	0	0.000208203	0	0	0.000137722	0.000211879	0.000412314	0
OTU_859	0	0.000164718	0	0	0	0	0	6.82221e-05	0	0	0	0	6.78334e-05	0	0	0	0	6.81199e-05	0	6.80226e-05	0	0	0	6.7792e-05	6.76361e-05	0	0	0	0	0	0	0	0	0	0	0	0	0	0	0	0	0	0	0	0	0	0	0	0
OTU_862	0	8.23588e-05	0	0	0	0	0	0	0	0	0	0	0	0	0	0	0	0	0	0	7.88768e-05	0	0	0	0	6.97107e-05	0	0	0	0	0	0	0	0	0	6.84322e-05	0	0.000212134	0.000138303	0	0	0	0	7.46269e-05	0	0	0	0	0
OTU_866	0	0	0	0	0	0	0	0	0	0	0	0	0	0	0	0	0	0	0	0	0	6.8362e-05	0	0	0	0	0	0	0	0	0	0	0	0	0	0	0	0	0	0	0.000211	0	6.94011e-05	0	0	0	0	0	0.000136277
OTU_867	0	0	0	0	0	0	0	0	0	0	0	0	0	0	0	0	0	0	0	0	0.0020508	0	0	0	0	0	0	0	0	0.000490643	0	0	0	0	0	0	0	0	0.000138303	0	0	0	0	0	0	0.00130836	0	0	0
OTU_871	0.000272276	0.000164718	0.000273	7.32654e-05	0	0.000500644	0.000274556	0	0.000743695	0.000204638	0.00142935	6.77782e-05	0.00156017	0.000275311	0.000483693	0.0011597	0.00109951	0.00013624	0.000474641	0.000816271	0.000631014	0.000273448	0.000980461	0	0.000135272	0	0	0	0	0	0	8.41326e-05	0.000339098	0	0.000827073	0.000821187	0.000139005	7.07114e-05	0	0	0	0	0.000347005	0.000373134	0	0.000413166	7.06265e-05	0.000274876	0.000136277
OTU_872	0	0	0	0	0	0	0	0	0	0	0	0	0	0	0	6.82175e-05	6.87191e-05	0	0	0	0	0	0	0	0	0	0	0	0	0	0	0	0	0	0	0	0	0	0	0	7.03334e-05	0	6.94011e-05	0	0	0	0	0	0
OTU_876	0	0	0	0	0.000476223	0	0	0	0	0	0	0	0	0	0	0	0	0	0	0	0	0	0	0	0	0	0	0	0	0	0	0	0	0	0	0	0	0	0	0	0.000773667	0	0	0	0	0	0.000141253	0	0
OTU_878	0	0	0	0	0	0	0	0	0	0	0	0	0	0	6.90989e-05	0	0	0	0	0	7.88768e-05	0	0	0	0	0	0	0	0	7.00918e-05	0	0	0	0	0	0	0	0	0	0	0	0	0	0	0	0	0	0	0
OTU_879	6.80689e-05	0	0	0	0	0	0	0	0	0	0	0	0	0	0	0	0	0	0	0	0	0	0.000910428	0	0	0	0.00183536	0	0	7.00918e-05	0	8.41326e-05	0	0	0	0.000205297	0	0	0	0	0	0	0	0	0	0	0	0	0
OTU_880	0	0	0	0	0	0	0	6.82221e-05	6.76087e-05	0	0.000136129	0	0	0	0	0	0	6.81199e-05	0	0	0	0	0	0	0	0.000139421	0	0	0	0	0	0	0	0	0	6.84322e-05	0	0	0	0	0	0	0	0.000149254	0	0	0	0	0
[truncated: 93 more columns]
