# Supplementary material for: Gut microbial profile analysis by MiSeq sequencing of pancreatic carcinoma patients in China
Source: Oncotarget. 2017 Jun 29;8(56):95176–91. doi: 10.18632/oncotarget.18820 (PMC5707014; doi:10.18632/oncotarget.18820)
Supplement: Supplementary file 4 [file oncotarget-08-95176-s004.xls]

## Sheet: Samples
Sample	Library	Available_reads	Random_chose_reads	OBS(all)	Shannon	simpson	invsimpson	obs	chao1	ice
H_10	LHF_0217M	28647	15000	184	3.34107	0.936756	15.8118	147	183.571	160.186
H_11	LHF_0217M	28475	15000	349	4.33847	0.972659	36.5748	266	338.25	281.745
H_12	LHF_0217M	36065	15000	208	2.61653	0.838103	6.17675	151	216.636	163.155
H_13	LHF_0217M	28289	15000	224	3.85889	0.966456	29.8116	180	195.559	185.961
H_14	LHF_0217M	29789	15000	217	2.48023	0.826527	5.76458	165	226.633	180.016
H_15	LHF_0217M	37540	15000	229	3.43526	0.930679	14.4256	172	221.846	184.706
H_16	LHF_0217M	32313	15000	164	2.98078	0.896543	9.66583	126	150.2	132.106
H_17	LHF_0217M	31106	15000	105	2.6676	0.858612	7.07274	79	95.3333	85.4
H_18	LHF_0217M	38057	15000	192	3.34363	0.941065	16.9677	136	156.25	144.962
H_19	LHF_0217M	29769	15000	249	3.41286	0.925041	13.3406	197	214.565	207.693
H_2	LHF_0217K	29343	15000	232	3.4782	0.927407	13.7754	183	219	196.164
H_20	LHF_0217M	39455	15000	182	3.52263	0.943836	17.805	135	175.5	144.818
H_21	LHF_0217M	36469	15000	248	3.97406	0.964536	28.1977	196	224.033	204.748
H_22	LHF_0217M	31497	15000	226	3.27422	0.913247	11.5269	180	202.881	190.551
H_23	LHF_0217M	38269	15000	262	3.80881	0.957687	23.6333	194	244.625	211.241
H_24	LHF_0217M	36175	15000	246	3.57608	0.939226	16.4543	188	236.167	198.743
H_25	LHF_0217M	31203	15000	255	3.68482	0.937319	15.9539	186	233.115	197.463
H_28	LHF_0217M	39982	15000	210	3.30882	0.925385	13.4022	151	174.059	162.529
H_29	LHF_0217M	38046	15000	165	3.27473	0.931328	14.562	133	159.889	139.034
H_3	LHF_0217K	33514	15000	198	3.32502	0.920533	12.5838	156	182.036	165.24
H_30	LHF_0217M	34944	15000	337	4.17297	0.969819	33.1334	267	300.379	281.568
H_33	LHF_0217M	30030	15000	184	2.53481	0.834278	6.03419	137	168.25	144.377
H_35	LHF_HM	32963	15000	172	3.22073	0.926217	13.5532	144	184.5	157.622
H_37	LHF_HM	28671	15000	157	2.55241	0.803456	5.08791	123	147.045	130.906
H_38	LHF_HM	40641	15000	232	2.48364	0.760757	4.17985	174	208.028	185.52
H_39	LHF_HM	36406	15000	199	3.42809	0.942764	17.4717	155	193.893	167.453
H_4	LHF_0217K	31771	15000	181	3.23579	0.919002	12.346	148	172.3	157.039
H_40	LHF_HM	38630	15000	129	2.18927	0.814666	5.39565	89	125	102.364
H_42	MJ0504_22	30824	15000	102	3.08165	0.933015	14.9287	83	101.75	88.5932
H_43	MJ0504_22	38600	15000	196	3.44452	0.950102	20.0409	149	164.077	160.076
H_44	MJ0504_22	38500	15000	195	3.52794	0.942261	17.3192	145	165.346	152.628
H_45	MJ0504_22	28609	15000	319	3.97589	0.960895	25.5724	249	290.952	267.112
H_46	MJ0504_22	38316	15000	319	4.00803	0.965605	29.0737	229	295.694	246.099
H_48	MJ0504_22	36702	15000	207	3.69092	0.959818	24.8869	157	213	166.293
H_49	MJ0504_22	40742	15000	275	3.74995	0.956296	22.8814	194	226.111	205.222
H_5	LHF_0217K	36721	15000	145	3.08635	0.900821	10.0827	113	120.682	116.296
H_50	MJ0504_22	28654	15000	188	2.53098	0.819791	5.54912	152	196.444	168.552
H_51	MJ0504_22	41831	15000	300	2.67755	0.760987	4.18388	214	238.532	227.629
H_52	MJ0504_23	39632	15000	219	3.04753	0.883994	8.62028	157	220.281	177.415
H_54	MJ0504_22	43246	15000	143	2.75466	0.875918	8.05916	117	170.389	131.708
H_56	MJ0504_23	31577	15000	234	2.75672	0.850614	6.69405	172	206.568	185.038
H_57	MJ0504_23	42455	15000	210	3.5465	0.950985	20.4018	157	196.385	171.044
H_59	MJ0504_23	37590	15000	257	2.52735	0.740252	3.84989	184	234.625	200.82
H_6	LHF_0217K	39675	15000	300	4.05149	0.967984	31.2341	227	237.417	234.238
H_60	MJ0504_23	34993	15000	169	3.13607	0.921471	12.7342	128	180.083	135.218
H_61	MJ0504_23	40758	15000	225	2.57533	0.799082	4.97715	163	197.381	176.658
H_62	MJ0504_23	41755	15000	234	2.95609	0.889242	9.02866	163	183.891	173.792
H_63	MJ0504_23	29619	15000	269	3.63327	0.949466	19.7885	209	251.471	220.59
H_64	MJ0504_23	39832	15000	217	1.41143	0.419185	1.72172	149	182.065	163.425
H_65	MJ0504_23	33545	15000	288	2.9323	0.851217	6.7212	208	256.658	221.846
H_66	MJ0504_23	32702	15000	154	2.99351	0.897355	9.74235	130	154	137.415
H_67	MJ0504_23	35814	15000	170	2.70906	0.881664	8.45048	127	163.962	139.335
H_69	MJ0504_23	33514	15000	228	3.30472	0.923078	13.0002	168	195.524	179.483
H_70	MJ0504_23	37440	15000	169	2.93918	0.904776	10.5015	129	162.8	137.38
H_77	MJ0504_24	32380	15000	101	2.38645	0.852286	6.76983	80	105	88.2243
H_8	LHF_0217K	30475	15000	177	3.25935	0.926852	13.6709	147	211	157.622
H_9	LHF_0217K	30088	15000	85	2.51496	0.843429	6.38688	65	90.7857	75.8571
PCH_1	PC_1	34437	15000	229	2.42259	0.732408	3.73704	163	189.947	174.373
PCH_2	PC_14	43739	15000	327	3.77477	0.942196	17.2997	234	274.5	249.987
PCH_3	PC_15	38940	15000	214	3.33482	0.930308	14.3489	150	176.281	159.227
PCH_4	PC_17	38461	15000	260	3.95456	0.963452	27.3609	202	235.333	218.364
PCH_5	PC_19	43987	15000	176	3.08385	0.902473	10.2536	128	148.25	137.769
PCH_6	PC_2	34671	15000	206	2.43191	0.721709	3.59336	153	179.471	163.038
PCH_7	PC_20	42809	15000	236	3.79253	0.962728	26.8295	172	265.389	188.477
PCH_8	PC_21	36055	15000	194	3.07337	0.887315	8.87431	153	171.225	161.858
PCH_9	PC_22	34461	15000	264	3.65362	0.948607	19.4581	196	267.115	213.234
PCH_10	PC_24	38319	15000	139	2.43505	0.872111	7.8193	95	113.893	103.316
PCH_11	PC_30	36962	15000	196	3.41466	0.941375	17.0576	152	188.029	166.128
PCH_12	PC_36	30455	15000	193	2.93507	0.897725	9.77757	160	227.846	176.306
PCH_13	PC_37	36451	15000	178	2.66519	0.881516	8.43993	131	167.125	145.137
PCH_14	PC_39	31316	15000	102	2.64543	0.893557	9.39469	74	98.5	84.9884
PCH_15	PC_39_2	28054	15000	117	2.76754	0.903584	10.3717	86	146.071	100.931
PCH_16	PC_4	33020	15000	191	3.16089	0.917566	12.1309	144	169	154.272
PCH_17	PC_41	32586	15000	158	2.81481	0.87368	7.91642	118	124.533	122.249
PCH_18	PC_42	33845	15000	154	3.06754	0.920215	12.5336	114	136	121.257
PCH_19	PC_47	33051	15000	227	2.21885	0.722893	3.60872	171	269.941	202.275
PCH_20	PC_48	25939	15000	242	2.24967	0.736738	3.7985	172	222.381	189.14
PCH_21	PC_5	29614	15000	201	3.37258	0.936932	15.8559	157	206.5	168.827
PCH_22	PC_50	32205	15000	160	2.76674	0.879902	8.32652	129	191.227	142.982
PCH_23	PC_50_2	33289	15000	182	2.62128	0.852057	6.75938	127	145	135.985
PCH_24	PC_51	25578	15000	195	3.24276	0.91838	12.252	157	182.289	167.992
PCH_25	PC_54	36830	15000	193	2.7265	0.781372	4.57399	161	219.5	175.508
PCH_26	PC_54_2	31010	15000	194	2.34244	0.683833	3.16289	153	189.571	163.87
PCH_27	PC_56	40862	15000	151	2.3879	0.801581	5.03985	111	137.036	120.576
PCH_28	PC_59	29333	15000	216	2.94185	0.856095	6.94901	164	208.462	175.333
PCH_29	PC_59_2	39890	15000	244	3.32099	0.920292	12.5457	186	237.882	201.876
PCH_30	PC_59_3	34218	15000	201	2.85614	0.882306	8.49661	163	214.361	179.722
PCH_31	PC_62	38331	15000	213	2.90953	0.844426	6.42781	154	221.846	170.875
PCH_32	PC_67	47212	15000	212	2.98858	0.904595	10.4816	142	170.167	149.986
PCH_33	PC_70	35936	15000	201	2.86875	0.869569	7.66692	158	174.447	166.537
PCH_34	PC_71	43585	15000	208	1.86451	0.660266	2.94348	146	167.429	156.23
PCH_35	PC_74	44142	15000	167	3.28958	0.936325	15.7047	114	130.2	119.129
PCH_36	PC_75	35802	15000	152	2.89285	0.883536	8.58637	120	161.143	128.604
PCH_37	PC_76	38184	15000	196	3.14686	0.90244	10.2501	149	168.2	156.452
PCH_38	PC_77	30590	15000	324	3.71815	0.944596	18.0493	251	282.5	265.062
PCH_39	PC_80	27706	15000	261	3.79189	0.959179	24.4972	202	226.75	212.307
PCH_40	PC101	27018	15000	125	1.89872	0.728955	3.68942	89	141.083	100.916
PCH_41	PC103	26786	15000	261	3.57029	0.938925	16.3734	195	222.524	205.655
PCH_42	PC107	30763	15000	232	2.88079	0.887684	8.90345	174	214.091	188
PCH_43	PC108	20125	15000	124	2.88341	0.911123	11.2515	95	105.667	100.029
PCH_44	PC110	25147	15000	142	2.77605	0.879086	8.27035	106	143.556	116.472
PCH_45	PC112_2	34369	15000	48	0.709966	0.27528	1.37984	40	52.5	43.0208
PCH_46	PC113	27619	15000	185	3.47772	0.954379	21.92	131	141.321	136.016
PCH_47	PC115	18802	15000	125	2.61237	0.874724	7.9824	105	136.25	114.748
PCH_48	PC116	28389	15000	165	1.87566	0.660389	2.94454	118	169.042	132.335
PCH_49	PC118	31218	15000	250	2.49728	0.790603	4.77563	172	196	184.402
PCH_50	PC85	24191	15000	96	1.68725	0.657551	2.92014	78	109.5	87.5258
PCH_51	PC87	29170	15000	151	2.92479	0.9132	11.5207	106	126.056	112.144
PCH_52	PC89	35239	15000	185	1.61398	0.632927	2.72425	132	176.444	146.981
PCH_53	PC91	30042	15000	196	3.22988	0.919985	12.4976	144	170.133	152.709
PCH_54	PC99	22106	15000	222	3.39378	0.925393	13.4035	181	209.444	191.057
PCB_55	PC_10	32696	15000	176	2.9128	0.898906	9.89183	132	166.321	141.617
PCB_56	PC_12	29609	15000	241	3.51565	0.909205	11.0138	198	240.25	211.448
PCB_57	PC_18	40877	15000	129	2.7946	0.884605	8.66592	99	128.389	107.908
PCB_58	PC_26	40729	15000	304	2.90447	0.887198	8.86506	211	263.02	229.065
PCB_59	PC_29	42330	15000	219	2.47462	0.799476	4.98694	165	201.214	178.966
PCB_60	PC_31	37024	15000	256	3.55498	0.944434	17.9967	186	279.389	198.312
PCB_61	PC_32	37947	15000	223	3.49177	0.94553	18.3587	163	201.281	175.41
PCB_62	PC_34	34723	15000	236	3.26762	0.93583	15.5836	173	207.568	187.024
PCB_63	PC_35	30728	15000	168	2.10928	0.734437	3.76558	112	153.286	126.419
PCB_64	PC_38	32343	15000	144	2.84036	0.883681	8.59706	99	132.333	105.944
PCB_65	PC_45	35197	15000	194	2.46823	0.805625	5.1447	140	188.133	156.554
PCB_66	PC_55	31325	15000	170	2.98123	0.910279	11.1457	132	154.781	141.257
PCB_67	PC_57	36993	15000	188	2.73103	0.852367	6.77357	138	170.667	147.633
PCB_68	PC_6	32066	15000	193	3.07579	0.889256	9.0298	165	197.111	178.055
PCB_69	PC_63	44426	15000	161	1.28984	0.424724	1.7383	114	146.029	127.098
PCB_70	PC_7	28351	15000	176	3.23905	0.923187	13.0186	138	158.045	143.804
PCB_71	PC_81	33239	15000	226	2.79611	0.854747	6.88456	170	195.929	181.289
PCB_73	PC_81_2	39502	15000	252	3.59186	0.943858	17.8119	185	210.289	194.968
PCB_74	PC_9	44364	15000	173	2.47463	0.806471	5.16718	110	122.462	116.284
PCB_75	PC_95	28939	15000	154	2.9461	0.906973	10.7495	106	124.05	113.159
PCB_76	PC100	33416	15000	49	1.99	0.803497	5.08897	35	45.125	40.4
PCB_77	PC102	33627	15000	194	2.26366	0.777194	4.48821	129	159.375	138.114
PCB_78	PC105_2	24912	15000	245	3.31555	0.920485	12.5762	181	232.571	192.684
PCB_79	PC106	32759	15000	152	2.12059	0.732896	3.74386	98	114.962	104.643
PCB_80	PC109	23363	15000	110	2.57682	0.854052	6.85175	84	104	93
PCB_81	PC111	29587	15000	79	2.02248	0.756196	4.10165	66	80.45	74.2763
PCB_82	PC117	31030	15000	226	2.66708	0.804658	5.11923	164	204.026	176.489
PCB_83	PC83	20377	15000	51	2.32665	0.859841	7.13478	40	90	45.5172
PCB_84	PC86	29526	15000	140	2.98071	0.90806	10.8766	107	123.333	111.426
PCB_85	PC90	29737	15000	226	2.79757	0.862897	7.29376	171	192.429	181.515
PCB_86	PC92	27437	15000	148	3.047	0.921983	12.8176	113	135.321	122.568
