# Supplementary material for: Gut microbial profile analysis by MiSeq sequencing of pancreatic carcinoma patients in China
Source: Oncotarget. 2017 Jun 29;8(56):95176–91. doi: 10.18632/oncotarget.18820 (PMC5707014; doi:10.18632/oncotarget.18820)
Supplement: Supplementary file 5 [file oncotarget-08-95176-s005.xls]

## Sheet: all module kegg profile
	H_10	H_11	H_12	H_13	H_14	H_15	H_16	H_17	H_18	H_19	H_20	H_21	H_22	H_23	H_24	H_25	H_28	H_29	H_2	H_30	H_33	H_35	H_37	H_38	H_39	H_3	H_40	H_42	H_43	H_44	H_45	H_46	H_48	H_49	H_4	H_50	H_51	H_52	H_54	H_56	H_57	H_59	H_5	H_60	H_61	H_62	H_63	H_64	H_65
M00174:_Methane_oxidation,_methylotroph,_methane_=>_CO2	0	2.89227e-05	0	0	7.56137e-06	0	0	2.03541e-05	0	5.35779e-06	3.75633e-06	1.53726e-05	0	4.9427e-06	0	0	1.08776e-05	0	1.64612e-05	0	0	0	1.22705e-05	2.8599e-05	0	9.15645e-06	0	0	0	0	0	0	0	0	4.68716e-06	0	0	0	6.02034e-06	0	0	0	4.92956e-06	0	0	0	0	0	0
M00176:_Sulfur_reduction,_sulfate_=>_H2S	1.16216e-05	0	0.000174636	0.000526924	2.00104e-05	0.000101193	0	0	0	0.000386975	0	0.00154181	0	0	0.00106404	0.000207556	0	0	8.02379e-05	0.00119281	0	0	0	0	0.000321002	0.000147045	0	0	0.000210273	0	2.02042e-05	0.00112677	0.000222187	0.000545666	0	0	0.000946061	0.000697224	0.00023823	8.9964e-05	0	2.21442e-05	0	0	0	0	9.66721e-05	3.01337e-05	0
M00178:_Ribosome,_bacteria	0.0265146	0.0294191	0.0366025	0.0298726	0.0410677	0.0292879	0.029724	0.0255043	0.0287745	0.0279368	0.0268396	0.0283199	0.0324984	0.0296531	0.0306571	0.029385	0.0281189	0.024911	0.0290197	0.0290789	0.0369438	0.026978	0.0284109	0.0390564	0.029915	0.0286108	0.0352123	0.0247443	0.0280276	0.0296246	0.0308054	0.0276878	0.0295271	0.0306883	0.0242061	0.0412004	0.0403569	0.0339054	0.0268705	0.0306185	0.0287279	0.038697	0.0263633	0.027214	0.0242421	0.0382994	0.0280417	0.0489625	0.0331312
M00077:_Chondroitin_sulfate_degradation	0	0	0	0	1.82282e-05	0	0	0	0	0.000137605	0	6.71879e-05	0	0	0.000142097	1.02933e-05	0	0	1.22925e-05	5.86097e-05	0	0	0	0	0	0	0	0	0	0	0	1.67245e-05	0	8.1946e-05	0	0	3.62217e-05	0	0	3.15155e-05	0	0	0	0	1.07668e-05	0	0	2.15158e-05	6.15705e-05
M00276:_PTS_system,_mannose-specific_II_component	0.0123093	0.012752	0.0103799	0.00934628	0.00695809	0.00990416	0.0105467	0.0207696	0.0262163	0.00842381	0.0123738	0.0144776	0.0104363	0.0112382	0.00909956	0.0139259	0.0131035	0.0126234	0.015864	0.0117759	0.00636778	0.021855	0.00774235	0.00480433	0.00896889	0.0190396	0.0187235	0.0134838	0.0107847	0.00878966	0.0098884	0.0150638	0.008526	0.0174801	0.0124527	0.00771389	0.00625667	0.00463763	0.0144957	0.00664366	0.0229873	0.0112772	0.0130503	0.00760396	0.00830752	0.0140396	0.0148546	0.00612721	0.010129
M00277:_PTS_system,_N-acetylgalactosamine-specific_II_component	0.000846079	0.000893726	0.00118081	0.000204904	0.000715242	0.0034896	0.0011356	0.00746277	0.000598183	0.000580063	0.00132606	0.000783368	0.00122253	0.000660482	0.000115139	0.000333086	0.000513743	0.000810438	0.00112074	0.000388551	0.000196543	0.00143392	0.000384993	0.000224328	0.000904469	0.000269051	0.00683896	0.00128729	0.000248563	0.000390904	0.000615471	0.000805613	0.000133535	0.00292162	0.00231278	7.78882e-05	0.000212826	0.000184093	0.00396162	0.00230188	0.000298646	4.50796e-05	0.00125354	0.000617157	5.66801e-05	3.01704e-05	4.52964e-05	1.47808e-05	0.000733544
M00278:_PTS_system,_sorbose-specific_II_component	2.77841e-05	0.00035957	0	3.73868e-05	0.000228129	3.16789e-05	0.000308097	0.0015137	0.000488116	3.18697e-05	0.000921407	1.20402e-05	3.39752e-05	0.000113934	0	8.82979e-06	0.000227764	6.2732e-06	7.03008e-06	0.000141213	9.4278e-06	8.44262e-06	0.000157407	0.000107072	0.000163128	3.64696e-06	0.000446532	0.000811597	4.0456e-05	0.000198448	0.000496377	0.000381726	6.54085e-05	2.06744e-06	0.000236965	3.10097e-06	6.33318e-05	0.000128145	5.59209e-05	0.00200775	0	0	9.91664e-05	7.87851e-05	9.6896e-06	0	5.55824e-06	0	3.89458e-05
M00064:_ADP-L-glycero-D-manno-heptose_biosynthesis	0.00601157	0.00383794	0.0021601	0.0026523	0.00262803	0.0039337	0.00507445	0.00679651	0.00212731	0.00807825	0.0029513	0.00387597	0.0036492	0.00129399	0.00781861	0.00177551	0.00519969	0.0083584	0.00355398	0.00333704	0.0102398	0.00426456	0.00286933	0.00378826	0.00577751	0.0018211	0.00305662	0.00260112	0.0103925	0.00421135	0.0029223	0.00327468	0.00397064	0.00408314	0.00497502	0.00379933	0.0040486	0.0115709	0.00545167	0.00512397	0.00331053	0.00357779	0.00513039	0.00813801	0.00224602	0.00402593	0.00143419	0.00341424	0.0118851
M00149:_Complex_II_(succinate_dehydrogenase_/_fumarate_reductase),_succinate_dehydrogenase	5.90917e-05	0.00113581	0.000209655	8.95901e-05	0.00148623	7.69617e-05	0.00107695	0.00290171	0.00101123	0.00134957	0.00261129	0.00513379	8.60518e-05	0.000276519	9.83819e-06	0.00642124	0.000601771	1.28608e-05	0.000118611	0.00109974	2.00085e-05	2.70045e-05	0.000341516	0.000331031	0.000434136	1.3849e-05	0.00110701	0.00269539	0.00017977	0.000604305	0.0015545	0.00474101	0.000142722	8.00815e-05	0.00506611	1.26347e-05	0.00128863	0.000275347	0.000215757	0.00595925	4.18904e-06	4.10731e-05	0.000652277	0.000969135	7.55815e-05	0	1.13209e-05	4.99881e-05	0.000363396
M00061:_Uronic_acid_metabolism	0.0173923	0.0119238	0.0157239	0.0173507	0.00951319	0.0209877	0.0140927	0.0135446	0.00743915	0.0160591	0.0169584	0.0137412	0.0153252	0.0170459	0.0159477	0.0140813	0.0140598	0.0183951	0.0114812	0.0165098	0.0081354	0.0162197	0.0170305	0.011646	0.0169553	0.0188379	0.0153474	0.0191266	0.0142342	0.0170044	0.0118366	0.014727	0.0154125	0.0129671	0.0145354	0.00995391	0.0101103	0.0126161	0.0197442	0.0113674	0.0157798	0.0117455	0.0153311	0.016642	0.022215	0.0105038	0.0187105	0.0101571	0.0084686
M00060:_Lipopolysaccharide_biosynthesis,_KDO2-lipid_A	0.000132943	0.0018762	3.7498e-05	0.000220124	0.0049566	0.00015052	0.00233789	0.005243	0.00193695	0.00329743	0.00380714	0.00107616	0.00018127	0.000544012	0.000483313	0.000598618	0.00127732	2.89953e-05	8.19255e-05	0.000732748	4.50747e-05	3.84503e-05	0.000737107	0.00068249	0.000866617	0.000112497	0.00352019	0.00450735	0.000400651	0.00128787	0.00283561	0.00214739	0.000614407	0.000179559	0.0082137	2.84712e-05	0.00035974	0.000679855	0.000475109	0.0101491	6.41603e-05	4.62664e-05	0.00140763	0.00206535	0.00314388	0.000802128	3.53653e-05	3.75208e-05	0.00087962
M00144:_Complex_I_(NADH_dehydrogenase),_NADH_dehydrogenase_I	0.000162008	0.00407517	0.000689024	0.00017307	0	1.7202e-05	0.000335824	0.000998544	0.000252355	0.000312093	0.000111791	0.00699289	0.00124711	0.000194374	0.00246885	0.00674006	5.36248e-05	0.000115624	0.000100429	0.00308404	0	5.22089e-05	0	4.92058e-05	1.7455e-05	5.01356e-05	4.66532e-05	0.000121401	0.000122303	0.00219103	0.000617738	0.00678758	0.000110182	0.00015414	4.48427e-05	2.57921e-05	0.00445432	5.32932e-05	0.000153066	0.000869355	9.33094e-05	7.16783e-05	0.00023497	0.00427882	9.78258e-05	4.57147e-05	0.000272216	0.000101351	0.000517547
M00136:_GABA_biosynthesis,_prokaryotes,_putrescine_=>_GABA	0	0	0	0	0.000226108	0	7.60951e-05	3.28404e-05	3.41249e-06	0.000427402	0.000165158	1.21592e-05	0	2.32824e-06	0	0	7.20881e-06	0	2.27845e-06	0	0	0	0	2.35697e-05	0	0	2.25909e-06	4.81322e-05	1.94117e-05	1.08288e-05	0	0	0	2.80711e-05	0.00137584	2.48268e-06	0	0	0	0	2.51287e-06	0	0.000116968	0.000218517	1.91938e-05	0	0	0	7.26913e-05
M00260:_DNA_polymerase_III_complex,_bacteria	6.63244e-05	0.00100465	0	0.000104803	0.00203202	7.36948e-05	0.00133508	0.0027264	0.000826998	0.00199887	0.00257242	0.000141024	8.75893e-05	0.000217213	0	4.36043e-05	0.000637208	1.45072e-05	3.55382e-05	0.000356278	2.25073e-05	1.91522e-05	0.000255183	0.000345905	0.000436985	1.44825e-05	0.00132778	0.00259506	0.000211132	0.000656478	0.00147925	0.0010783	0.000208579	8.952e-05	0.0051225	1.41849e-05	0.000166365	0.000318684	0.000226687	0.00556374	8.21115e-06	0	0.000878937	0.000953282	0.000207806	0	1.47377e-05	0	0.000497522
M00302:_2-Aminoethylphosphonate_transport_system	0	0	0	0	4.32938e-06	0	0	6.70765e-06	7.63238e-07	0	3.40949e-05	0	1.09357e-06	0	0	7.27608e-07	1.02992e-06	0	2.61834e-06	0	0	0	0	0	0	0	1.41402e-06	0	0	0	0	1.17339e-06	0	0	7.4461e-05	0	0	0	0	0	0	0	0	1.21518e-06	8.48737e-07	0	0	0	0
M00300:_Putrescine_transport_system	1.44448e-05	0.000268311	0	2.22774e-05	0.000384046	1.67169e-05	0.000280171	0.000907899	0.000259323	0.000371883	0.000830524	2.13255e-05	2.19025e-05	6.83992e-05	2.7716e-06	8.56412e-06	0.000152131	3.18314e-06	3.00794e-05	8.31055e-05	4.95768e-06	6.63969e-06	8.73315e-05	8.68879e-05	0.000102404	4.00225e-06	0.000285239	0.000846683	3.78978e-05	0.000150845	0.000389614	0.000275484	3.54937e-05	1.97913e-05	0.00162051	3.1273e-06	3.99548e-05	6.87963e-05	5.46463e-05	0.00188625	1.03101e-06	0	0.000166151	0.000250401	1.88153e-05	0	2.8059e-06	0	8.92354e-05
M00301:_Mannopine_transport_system	0	0	0	0	0	0	0	0	1.78744e-06	0	0	0	0	2.23521e-06	0	0	2.41257e-06	0	1.22626e-05	0	0	0	0	0	0	0	0	0	0	0	0	0	0	0	0	0	0	0	2.69066e-06	0	0	0	0	0	0	0	0	0	0
M00012:_Glyoxylate_cycle	4.92626e-05	0.000998656	0.000136407	7.86492e-05	0.00112419	5.61013e-05	0.000876419	0.00278616	0.000866468	0.00092874	0.00247669	7.43037e-05	6.95518e-05	0.000222429	1.13422e-05	9.34906e-05	0.000501821	1.07337e-05	7.09471e-05	0.000312202	1.66441e-05	1.53442e-05	0.000284953	0.00026648	0.000346442	1.04692e-05	0.000922932	0.00264004	0.000136622	0.000497297	0.00136791	0.000917553	0.00011961	6.57991e-05	0.003975	1.1463e-05	0.000140594	0.000231387	0.000179001	0.00536207	2.61495e-06	0	0.000475034	0.000693794	5.31394e-05	0	1.30708e-05	0	0.000262689
M00011:_Citrate_cycle,_second_carbon_oxidation	0.0002892	0.00361441	0.00100978	0.00043782	0.00625511	0.000373704	0.00430564	0.00665106	0.00373107	0.00320314	0.00477675	0.00830416	0.00042252	0.00122781	0.000919112	0.00857616	0.00250446	6.33739e-05	0.000568602	0.0031276	9.99244e-05	0.000133973	0.00137857	0.00158312	0.00173122	0.000231039	0.00465532	0.00537189	0.000798072	0.0025554	0.00412232	0.00760172	0.00109189	0.000381852	0.00755112	6.32479e-05	0.00547302	0.00135214	0.00099683	0.0139824	0.000139464	0.000204549	0.00262922	0.00333861	0.00176913	0.00126773	7.62116e-05	0.000248964	0.0016358
M00016:_Lysine_biosynthesis,_aspartate_=>_lysine	0.0178633	0.0170234	0.0112126	0.0100215	0.00986613	0.0190393	0.0204317	0.0216401	0.0205792	0.0112941	0.011987	0.0204496	0.0141934	0.0191182	0.0136888	0.0210028	0.0182135	0.0114421	0.0218734	0.0132838	0.0178841	0.0176682	0.0104471	0.0130419	0.0228445	0.00952887	0.0218834	0.016248	0.0185061	0.0145529	0.0176456	0.0196552	0.0163038	0.0161467	0.0161819	0.0122744	0.00762415	0.0128419	0.0170901	0.0152872	0.0101995	0.00866395	0.0206152	0.00723999	0.00596959	0.00428674	0.0104918	0.00671484	0.00764253
M00017:_Methionine_biosynthesis,_apartate_=>_homoserine_=>_methionine	0.0100697	0.00830793	0.00741211	0.00805763	0.00869726	0.00398619	0.0122849	0.00627883	0.0137109	0.00860465	0.00819089	0.0127031	0.0113596	0.0117421	0.00815746	0.00800962	0.00825047	0.00962365	0.0150503	0.00899017	0.0104265	0.0118907	0.00539986	0.00573451	0.00722172	0.00612623	0.0076871	0.0060137	0.0098614	0.00828092	0.00546301	0.00829782	0.0065766	0.00624333	0.0084328	0.00961827	0.00492971	0.00974889	0.00571465	0.0122877	0.00395102	0.00826517	0.0141692	0.00324345	0.00770646	0.00565321	0.00519503	0.00368479	0.00692275
M00018:_Threonine_biosynthesis,_apartate_=>_homoserine_=>_threonine	0.0275241	0.0250011	0.0274751	0.0281534	0.0231103	0.0265686	0.0246963	0.0210249	0.0298415	0.0237129	0.028322	0.0270793	0.0232673	0.0265769	0.0262316	0.027482	0.0241237	0.0282077	0.0270621	0.0275511	0.0220955	0.025001	0.0233937	0.0186874	0.0207093	0.0309519	0.0184441	0.0255626	0.0216864	0.0206495	0.0200378	0.0237697	0.024743	0.0233311	0.0191943	0.0198906	0.0218733	0.0217058	0.0172427	0.0182778	0.0286027	0.0266537	0.0240271	0.0196475	0.0294596	0.0256927	0.0255063	0.0239272	0.0238797
M00019:_Leucine_biosynthesis,_pyruvate_=>_2-oxoisovalerate_=>_leucine	0.000312281	0.00500631	8.74981e-05	0.000521716	0.0083951	0.000352177	0.00515423	0.0118304	0.00479021	0.00805451	0.0120297	0.00267578	0.000476469	0.00130457	0.00117832	0.00144145	0.00291694	6.80382e-05	0.000235496	0.00178031	0.000104845	9.00733e-05	0.00169211	0.00153891	0.00205568	0.000265297	0.00642409	0.0118427	0.000932025	0.00293969	0.0068199	0.00504012	0.00145693	0.000420133	0.0164243	6.63482e-05	0.000821723	0.00153292	0.00109915	0.0149783	0.000151031	0.000107748	0.00328645	0.00463617	0.00850324	0.00179035	8.27597e-05	8.72275e-05	0.00202513
M00157:_F-type_ATPase,_bacteria	0.0330368	0.0309232	0.0489566	0.0349322	0.0476585	0.03833	0.0371876	0.0318215	0.0382062	0.0297084	0.0356944	0.0352237	0.0397887	0.0372015	0.0368283	0.0392862	0.0327654	0.0405822	0.0347745	0.0367698	0.0398106	0.0367717	0.0331668	0.0428086	0.0336304	0.0411252	0.0414293	0.0361916	0.0322779	0.0329051	0.0299249	0.0347339	0.0364138	0.0358626	0.0224347	0.0429989	0.0432723	0.0380841	0.0323145	0.0344153	0.03683	0.0452075	0.0321902	0.0327439	0.045004	0.0492154	0.0364936	0.0548557	0.0367783
M00156:_Complex_IV_(Cytochrome_c_oxidase),_cytochrome_c_oxidase,_cbb3-type	0	0.000182596	6.66026e-05	0	7.61283e-06	2.42917e-06	1.52519e-05	7.1904e-06	7.19283e-06	7.74914e-06	5.36781e-06	2.49762e-05	9.91125e-06	6.78167e-06	9.62592e-06	3.68722e-05	6.48774e-06	0	2.47557e-05	3.56771e-05	0	2.43854e-06	2.14127e-06	1.48803e-05	2.43297e-06	3.72127e-06	6.61522e-06	0	6.95242e-06	0	5.24779e-05	0	6.38625e-06	0	2.41118e-06	0	0	0	6.09268e-06	0	0	0	2.58269e-06	0	3.97587e-06	0	0	0	3.09049e-06
M00348:_Glutathione_transport_system	0.00294603	0.00148928	0.000974719	0.00117336	0.00181552	0.00052825	0.00150482	0.00207008	0.00290512	0.00204175	0.00255104	0.0010765	0.00235391	0.000922372	0.00108076	0.00117886	0.00182546	0.00156629	0.00155044	0.000965562	0.004652	0.00186656	0.000670343	0.000636634	0.00365273	0.000493247	0.000776993	0.0010372	0.000960858	0.00187086	0.00142765	0.00159203	0.000450979	0.000438656	0.00226558	0.00153074	0.000324029	0.00226579	0.000594851	0.00312728	0.00101343	0.00162958	0.000762951	0.000568715	0.000405929	0.000664524	0.00065717	0.000272274	0.00105712
M00349:_Microcin_C_transport_system	1.44448e-05	0.000311611	5.24446e-05	2.22774e-05	0.000384686	1.67169e-05	0.000276608	0.000906917	0.000266199	0.000379125	0.000830206	2.40581e-05	1.87327e-05	6.85293e-05	0	3.35833e-05	0.000152623	3.18314e-06	3.1451e-05	9.65209e-05	4.95768e-06	6.63969e-06	8.5801e-05	8.41956e-05	0.000101796	3.41679e-06	0.000285239	0.000846683	4.48975e-05	0.000150845	0.000423777	0.000277552	3.54937e-05	2.34661e-05	0.00162011	3.1273e-06	4.21276e-05	7.25978e-05	5.47976e-05	0.00188848	1.03101e-06	0	0.000166849	0.000250401	1.94857e-05	0	2.8059e-06	0	9.80573e-05
M00319:_Manganese/zinc/iron_transport_system	4.92846e-06	5.97123e-06	1.64715e-06	5.04071e-06	0.000136936	2.15306e-05	2.26743e-05	0.000837581	1.84721e-05	0.000562894	4.17677e-05	4.53075e-05	2.55747e-06	3.35548e-06	6.53334e-05	5.97641e-05	1.27633e-05	1.25722e-05	0.000181513	1.12597e-05	0	0.000308787	8.48685e-06	2.614e-06	0.000158253	3.49302e-05	0	1.19139e-05	0.00345937	5.29268e-06	1.26282e-05	4.13053e-06	2.25216e-05	7.24453e-06	1.50024e-06	0	0	2.36234e-05	2.92936e-05	1.54114e-05	0.000134753	0	0.00135525	3.4226e-05	7.14776e-05	6.68567e-05	2.3682e-05	0	8.34325e-05
M00311:_2-oxoglutarate:ferredoxin_oxidoreductase	0.0181229	0.017135	0.0273875	0.0190734	0.0404202	0.0173003	0.0207514	0.0114829	0.0142482	0.0175756	0.0142532	0.0128449	0.0252573	0.0163568	0.0153845	0.0172552	0.0252536	0.0123979	0.0150279	0.0147938	0.0293671	0.0184584	0.0327588	0.0413461	0.0218164	0.0135672	0.0298756	0.0154121	0.0234673	0.0256588	0.0239345	0.0172956	0.0256843	0.0267446	0.0234187	0.0445709	0.0401159	0.0283235	0.0245942	0.0254312	0.0160035	0.0351666	0.0157634	0.02504	0.010924	0.0280915	0.0233152	0.052549	0.0283448
M00096:_C5_isoprenoid_biosynthesis,_non-mevalonate_pathway	0.00664701	0.0038616	0.00244327	0.00264277	0.00792817	0.00505087	0.00263276	0.00852745	0.00463974	0.00622946	0.00698562	0.00263185	0.00776123	0.00194969	0.00178647	0.00326732	0.00704889	0.0172656	0.00120378	0.00227245	0.00307135	0.00241927	0.00200592	0.0111302	0.00627128	0.00151651	0.00227535	0.00746373	0.00150495	0.0072583	0.00435234	0.00335915	0.00758684	0.00323897	0.0132353	0.0119263	0.00116936	0.00273709	0.00574407	0.0143374	0.00258079	0.000400488	0.00198975	0.0021627	0.00075219	0.00137245	0.00159312	0.000679178	0.0247876
M00317:_Manganese/iron_transport_system	0	0.00115186	2.4813e-05	2.00771e-05	0.0002574	0	3.07313e-05	7.83198e-06	1.65923e-06	0.000120713	3.91008e-05	0.00155316	0.000188674	3.35548e-06	0.000493449	8.62296e-05	5.88313e-06	0	4.66103e-06	0.000428227	0	0	0	1.74165e-06	0	1.06592e-05	0.000154351	2.81515e-06	6.95242e-06	0.000362602	3.54766e-05	0.000486665	3.81496e-05	0	7.4461e-05	0	0.000536181	1.2068e-05	4.04152e-06	0.000165633	6.04034e-06	5.09035e-06	5.39838e-06	0.000821366	0.000493724	9.14535e-05	4.36762e-06	4.15175e-06	1.23903e-05
M00028:_Ornithine_biosynthesis,_glutamate_=>_ornithine	0.0228494	0.0159847	0.00681583	0.0223167	0.00781508	0.0171224	0.0176936	0.0185732	0.0160415	0.0200703	0.0189919	0.0174757	0.0192029	0.018956	0.0128756	0.01602	0.0253855	0.0156393	0.020479	0.0187216	0.0124033	0.0248529	0.0249977	0.0176712	0.0267366	0.0187037	0.00883544	0.0218059	0.0202203	0.0232595	0.0213481	0.0233329	0.0215979	0.0228121	0.0217739	0.0142305	0.0106033	0.0169458	0.0218726	0.0124883	0.0168501	0.014282	0.0205283	0.0233387	0.0207865	0.00484796	0.0238828	0.00842549	0.00975049
M00001:_Glycolysis_(Embden-Meyerhof_pathway),_glucose_=>_pyruvate	0.03934	0.0399783	0.0410544	0.0414484	0.0439514	0.0410372	0.0370848	0.0371044	0.0418914	0.0390083	0.0394811	0.0401937	0.0405523	0.0408336	0.0409727	0.041381	0.0391027	0.0374936	0.0408696	0.0407981	0.0394355	0.0402992	0.0435129	0.0434398	0.038712	0.04255	0.0404512	0.0359612	0.0394056	0.0384213	0.0401556	0.0375715	0.0415236	0.0415386	0.0341665	0.0427711	0.0423676	0.0395567	0.0383955	0.0362407	0.0424958	0.0424867	0.0370216	0.0390945	0.0388426	0.0431427	0.0417754	0.0423456	0.038129
M00003:_Gluconeogenesis,_oxaloacetate_=>_fructose-6P	0.0336943	0.0289634	0.0361912	0.0334675	0.0400738	0.0354131	0.0335849	0.0309192	0.0351819	0.0294163	0.0324885	0.031078	0.0342094	0.0329831	0.0328826	0.0320831	0.0339149	0.031794	0.0323706	0.0329282	0.0350895	0.0348844	0.0377462	0.0388829	0.0313108	0.0370198	0.0366688	0.0315353	0.0311825	0.0330602	0.0304735	0.0316161	0.0322667	0.0325908	0.0295157	0.0389786	0.0373926	0.034998	0.0341747	0.03141	0.0335038	0.0380192	0.0322849	0.032949	0.0337853	0.0386382	0.0346414	0.0381509	0.0319269
M00002:_Glycolysis,_core_module_involving_three-carbon_compounds	0.0346939	0.0360217	0.03456	0.0363483	0.039406	0.0362108	0.0333797	0.0321905	0.0368536	0.0345246	0.0345998	0.0354002	0.0362224	0.0367162	0.0365576	0.036386	0.0349425	0.0325778	0.0363649	0.0363865	0.0357843	0.0353446	0.0388751	0.0389477	0.0349272	0.0372582	0.0352001	0.0317964	0.0352974	0.0346906	0.0367351	0.0338912	0.0366708	0.0374975	0.0315968	0.0378949	0.0370189	0.0361545	0.0339709	0.0328599	0.0376603	0.0369661	0.0334075	0.035614	0.0334461	0.0375176	0.0363665	0.0350257	0.0351658
M00004:_Pentose_phosphate_pathway_(Pentose_phosphate_cycle)	0.0172477	0.0107224	0.00423307	0.0108663	0.00670572	0.0135694	0.014745	0.0152412	0.0111257	0.0124427	0.010249	0.0130975	0.0123053	0.0166517	0.0118054	0.0130616	0.0187743	0.0110129	0.0206299	0.0148425	0.00462553	0.015392	0.0289066	0.00849112	0.0128716	0.00678267	0.0086984	0.0169888	0.017317	0.0182974	0.0114177	0.0140882	0.0168503	0.0180099	0.0200406	0.0100848	0.011853	0.0130072	0.0232806	0.00904113	0.0127776	0.00909788	0.0204348	0.023902	0.00664753	0.00401594	0.0195583	0.00638109	0.00544278
M00007:_Pentose_phosphate_pathway,_non-oxidative_phase,_fructose_6P_=>_ribose_5P	0.0383833	0.0331165	0.0369227	0.03756	0.0295463	0.0387595	0.0343547	0.03783	0.039596	0.0368654	0.0373377	0.0387524	0.0315846	0.0337797	0.0380704	0.0407953	0.0344092	0.0390359	0.0375223	0.0359995	0.030355	0.0372276	0.0406543	0.0276946	0.0291178	0.0380512	0.036437	0.034778	0.0388155	0.0333224	0.0293359	0.0319382	0.0396179	0.0358167	0.0318846	0.0307903	0.0287567	0.0307429	0.0373533	0.0285062	0.0372633	0.0309337	0.0360777	0.0367881	0.0361532	0.0346067	0.0406309	0.032122	0.0334269
M00006:_Pentose_phosphate_pathway,_oxidative_phase,_glucose_6P_=>_ribulose_5P	0.0111008	0.00637619	0.00224202	0.0063407	0.00377623	0.00821668	0.00937627	0.00952085	0.00645547	0.00746846	0.00591768	0.00785034	0.00763147	0.0110422	0.00697638	0.00776098	0.0128929	0.00640265	0.0142171	0.00933522	0.00250044	0.00968845	0.0224221	0.00500972	0.00825013	0.0037163	0.00493307	0.0112205	0.0111342	0.0126009	0.00707722	0.00902121	0.0106859	0.0120171	0.0145888	0.00602468	0.00745837	0.00824075	0.0168985	0.00534877	0.00770099	0.00532842	0.0142373	0.0176927	0.00365384	0.00213024	0.0128724	0.00354071	0.00295841
M00009:_Citrate_cycle_(TCA_cycle,_Krebs_cycle)	0.000400285	0.00459399	0.000790216	0.000609199	0.00530181	0.000549474	0.00569579	0.00772507	0.00368625	0.00329872	0.00534548	0.00988941	0.000637305	0.00141352	0.0012863	0.00971244	0.00351285	9.95478e-05	0.000643178	0.00383226	0.000154537	0.000198101	0.00165319	0.00210916	0.00222097	0.000354998	0.00479975	0.00632356	0.00113739	0.0032439	0.00468549	0.00847685	0.00156146	0.000592955	0.00812877	9.50473e-05	0.00529094	0.00166743	0.00148984	0.0120106	0.000202653	0.000203983	0.00351497	0.00414434	0.00206431	0.000984146	0.000116424	0.00037313	0.00150683
M00008:_Entner-Doudoroff_pathway,_glucose-6P_=>_glyceraldehyde-3P_+_pyruvate	7.41054e-05	0.00139655	0.000248751	0.000112163	0.00154066	8.39719e-05	0.00129913	0.00353225	0.00120997	0.00161851	0.00311281	0.00010051	0.000107182	0.00033468	1.23063e-05	0.00014735	0.000740128	1.61381e-05	0.000138257	0.000448454	2.48293e-05	3.37794e-05	0.000426408	0.000398087	0.000497086	1.73211e-05	0.00124929	0.00352775	0.000224156	0.000734858	0.00181938	0.00128511	0.000178665	0.000100171	0.00601254	1.57675e-05	0.000198473	0.000337231	0.000269953	0.00484815	5.25087e-06	0	0.000810829	0.00120672	9.41593e-05	0	1.41687e-05	0	0.000432429
M00324:_Dipeptide_transport_system	1.75869e-05	0.000295832	4.95139e-06	2.76141e-05	0.000638728	1.88633e-05	0.000294441	0.000914067	0.000304859	0.000489482	0.00087504	0.000155768	2.3601e-05	7.63776e-05	6.2233e-05	7.80644e-05	0.000166083	3.9604e-06	3.35934e-05	9.26737e-05	6.12713e-06	5.22247e-06	8.93925e-05	9.85649e-05	0.000107372	1.53415e-05	0.000438621	0.000849599	4.48975e-05	0.000162427	0.000394738	0.000275484	7.05322e-05	2.16339e-05	0.00163096	3.70506e-06	4.16744e-05	7.63861e-05	6.83881e-05	0.00193277	8.55738e-06	5.09035e-06	0.000196208	0.000255128	0.000508205	9.14535e-05	3.899e-06	4.15175e-06	0.000103429
M00321:_Bicarbonate_transport_system	0	0	0	0	0	0	0	0	0	0	0	0	0	3.35548e-06	0	2.55813e-06	7.27449e-06	0	3.05582e-06	7.05764e-06	0	0	0	5.23323e-06	0	0	0	0	3.47033e-06	0	0	0	0	0	0	0	0	0	0	0	0	0	0	0	0	0	0	0	2.79157e-05
M00323:_Urea_transport_system	0	0	0	0	0	0	0	0	0	0	0	0	0	4.17573e-06	0	2.80889e-06	8.24191e-06	0	3.5862e-06	8.67822e-06	0	0	0	6.452e-06	0	0	0	0	4.20025e-06	0	0	0	0	0	0	0	0	0	0	0	0	0	0	0	0	0	0	0	3.2979e-05
M00126:_Tetrahydrofolate_biosynthesis,_GTP_=>_THF	0.0216356	0.0192281	0.0166608	0.0206308	0.0195741	0.021738	0.0204931	0.0267717	0.0201084	0.0208165	0.0184339	0.0186046	0.0231752	0.0210702	0.0198728	0.0163623	0.0278514	0.0140304	0.0253317	0.021045	0.0220832	0.0234335	0.0334518	0.029738	0.0246408	0.0187616	0.0227747	0.0183557	0.0238703	0.0253551	0.0236848	0.0214487	0.0199792	0.0241983	0.0247978	0.0273696	0.0224571	0.0278145	0.0271766	0.0212453	0.0192508	0.0204677	0.0217791	0.0275981	0.0157908	0.017237	0.0214257	0.0172835	0.0218155
M00127:_Thiamine_biosynthesis,_AIR_=>_thiamine-P/thiamine-2P	0.0212671	0.0190594	0.0263434	0.0199221	0.0223853	0.0213797	0.0244204	0.018778	0.022079	0.0189082	0.0173988	0.0175378	0.0246207	0.0208405	0.0217702	0.0167858	0.0243859	0.0153485	0.0211209	0.0204123	0.0243398	0.0236899	0.0221174	0.0246161	0.0256499	0.0205241	0.0202935	0.0203169	0.0250828	0.0224055	0.0231474	0.0227688	0.0227031	0.0252502	0.0188888	0.0234894	0.0227542	0.0259581	0.0210164	0.0189823	0.0190331	0.0250493	0.0216134	0.0229397	0.0214272	0.0250134	0.0224539	0.0210005	0.0236522
M00124:_Pyridoxal_biosynthesis,_erythrose-4P_=>_pyridoxal-5P	8.84463e-05	0.00127711	0	0.000131422	0.00138726	9.96441e-05	0.00130968	0.00355241	0.00123376	0.00174335	0.00285118	0.000109964	0.000112388	0.000377543	0	3.13126e-05	0.000857451	1.92932e-05	7.92661e-05	0.00046821	2.96175e-05	2.55859e-05	0.000508079	0.000462487	0.000577806	2.0714e-05	0.00113791	0.00327776	0.0002255	0.000843383	0.0018239	0.00144213	0.000211717	0.000119635	0.00597896	1.88791e-05	0.000230963	0.000397471	0.000305225	0.00405393	6.29246e-06	0	0.000891588	0.00139883	0.000111159	0	1.69848e-05	0	0.000438895
M00125:_Riboflavin_biosynthesis,_GTP_=>_riboflavin/FMN/FAD	0.0311745	0.0313586	0.049756	0.0338235	0.0579046	0.0366809	0.0390795	0.032319	0.031349	0.0282945	0.0297134	0.0308518	0.0427703	0.0326332	0.03576	0.029523	0.0359987	0.0316994	0.0291276	0.0334608	0.050469	0.0353117	0.0407634	0.0542861	0.0372966	0.0368587	0.0497995	0.0343955	0.0343935	0.0385449	0.0355605	0.036198	0.0301647	0.0353845	0.0314177	0.0581619	0.0537103	0.047476	0.0340746	0.0390866	0.0351499	0.0540931	0.030312	0.0367293	0.0343081	0.0538313	0.0319042	0.0703454	0.0445718
M00123:_Biotin_biosynthesis,_pimeloyl-CoA_=>_biotin	0.0206045	0.00954706	0.0177575	0.0139864	0.0127772	0.020016	0.0154129	0.0188042	0.0138026	0.0155146	0.0150335	0.0126173	0.0135906	0.0138591	0.0138065	0.0109439	0.0217162	0.0161116	0.0136728	0.0131705	0.0124303	0.0208928	0.0266394	0.0154643	0.0172833	0.0151498	0.0153622	0.0174944	0.0173521	0.0156329	0.0114629	0.0140224	0.014798	0.0172092	0.0168778	0.0132475	0.0115767	0.0185753	0.0221673	0.012147	0.0149462	0.0147906	0.0145867	0.0216663	0.0230592	0.0146466	0.0160175	0.0123967	0.0171529
M00121:_Heme_biosynthesis,_glutamate_=>_protoheme/siroheme	0.00434707	0.00426275	0.00387264	0.00369066	0.00502993	0.00264775	0.0100646	0.00703436	0.0051119	0.00475649	0.0043801	0.00378352	0.0071475	0.00187638	0.0047412	0.00426493	0.0056854	0.0039602	0.00261815	0.00384414	0.0107985	0.00321646	0.00158522	0.00470967	0.0055428	0.00344161	0.0050445	0.00432129	0.00836626	0.00588215	0.0048089	0.00541133	0.00327051	0.0045513	0.00584358	0.0036001	0.004064	0.00789822	0.00377272	0.00737703	0.00273101	0.0056023	0.00653349	0.00166629	0.00295193	0.00401626	0.00149217	0.00355408	0.00493664
M00088:_Ketone_body_biosynthesis,_acetyl-CoA_=>_acetoacetate/3-hydroxybutyrate/acetone	0	6.09407e-05	1.51806e-05	0	0	0	1.48143e-05	1.81051e-05	4.50327e-05	8.63455e-06	0	0	0	0	0	6.34942e-05	5.02136e-06	0	9.54926e-06	2.44356e-05	0	0	0	0	1.16057e-05	0	0	0	2.67422e-05	0	3.32853e-05	4.88161e-06	0	0	1.92614e-05	0	0	8.10757e-06	0	0	0	0	5.24963e-06	0	0	0	0	0	1.35818e-05
M00207:_Multiple_sugar_transport_system	0.00917046	0.0116406	0.0074677	0.011972	0.00692552	0.00602745	0.00343944	0.00226783	0.00250071	0.0103772	0.00245876	0.0109406	0.0118932	0.00858188	0.00606544	0.0175576	0.00527232	0.0232289	0.00266771	0.010305	0.0140087	0.00720182	0.00421641	0.00856822	0.0128997	0.00487183	0.0089198	0.00396632	0.00779184	0.0133243	0.015811	0.0131059	0.0104409	0.00579195	0.0102431	0.0150015	0.0123833	0.0063767	0.00930637	0.00852977	0.00834494	0.0100102	0.00272218	0.00391306	0.00616679	0.00903393	0.0104762	0.00479012	0.0339417
M00206:_Cellobiose_transport_system	9.74741e-06	0.000152506	1.15946e-05	0	3.38192e-05	2.99167e-06	0	0	0.000864548	0	0	0.00021515	1.57569e-05	0.000533743	1.50939e-05	6.7169e-05	0	1.85459e-06	0.00238494	6.22518e-05	0	9.13911e-05	0	0	0	2.82449e-05	3.98066e-05	9.92166e-06	3.04536e-06	2.73906e-06	8.46133e-06	0	2.83105e-05	0	0	4.38105e-06	0	1.87911e-05	6.35071e-06	4.5072e-05	2.40855e-05	3.39151e-06	0.0020474	9.99321e-05	2.50955e-06	0	1.42387e-05	4.15175e-06	0
M00322:_Neutral_amino_acid_transport_system	0	0	0	0	0	0	0	0	0	0	0	0	0	3.35548e-06	0	2.55813e-06	7.27449e-06	0	3.05582e-06	7.05764e-06	0	0	0	5.23323e-06	0	0	0	0	3.47033e-06	0	0	0	0	0	0	0	0	0	0	0	0	0	0	0	0	0	0	0	2.79157e-05
M00034:_Methionine_salvage_pathway	0	1.75034e-05	0	0	0.000594097	0	0.00027064	7.85536e-05	6.47004e-06	0.00117605	0.000366747	3.3112e-05	9.34056e-06	3.99278e-06	8.84114e-06	0	1.81039e-05	0	1.22589e-05	0	0	0	7.75394e-06	6.09052e-05	8.9261e-06	5.80107e-06	5.12966e-06	0.000154252	5.26862e-05	3.00256e-05	0	0	0	6.8045e-05	0.00323866	5.67045e-06	0	0	0	0	3.76513e-06	0	0.000392962	0.000628676	4.59725e-05	0	0	0	0.000234764
M00035:_Methionine_degradation	7.30355e-05	0.0014128	5.51351e-05	4.78527e-05	0.000762908	3.92269e-05	0.000301157	7.88004e-05	0.00360519	0.00133334	0.000424638	0.00332813	0.000206946	0.0064289	0.000225108	0.000291095	1.27831e-05	7.52419e-06	0.00830687	0.000948501	0.000104849	0.00190354	0	0.000356692	9.97028e-06	0.000161597	0.000130389	0.000246526	0.000280418	4.46612e-05	0.000150247	0.00021386	0.000114802	7.60615e-05	0.00405298	5.04113e-05	0	8.53671e-05	5.4813e-05	0.00162039	0.000342448	1.36881e-05	0.0067086	0.00142432	9.86618e-05	1.30827e-05	0.00057809	1.66484e-05	0.000257568
M00036:_Leucine_degradation,_leucine_=>_acetoacetate_+_acetyl-CoA	0	5.65197e-05	0	0	0	0	0	1.15275e-05	1.41031e-05	0	0	1.28734e-05	0	1.81605e-05	0	0	2.35187e-05	0	5.83026e-05	0	0	0	9.52705e-06	2.47402e-05	0	9.20836e-06	0	0	0	0	0	0	0	0	0	0	0	0	2.03786e-05	0	0	0	0	0	0	0	0	0	0
M00033:_Ectoine_biosynthesis	0	0	0	0	0	0	0	5.35033e-06	2.93007e-06	0	0	0	0	0	0	0	4.76741e-06	0	9.71794e-06	0	0	0	0	0	8.21358e-06	0	0	0	0	0	0	0	0	0	0	0	0	0	0	0	0	0	5.44437e-06	0	0	0	0	0	0
M00333:_Type_IV_secretion_system	0	0	0	0	0	0	0	0	1.13921e-05	0	0	0	0	1.43471e-05	0	0	2.1555e-05	0	6.60514e-05	0	0	0	0	0	0	0	0	0	0	0	0	0	0	0	0	0	0	0	1.62609e-05	0	0	0	0	0	0	0	0	0	0
M00336:_Twin-arginine_translocation_(Tat)_system	5.86345e-05	0.000942207	0	8.91361e-05	0.00118338	6.67008e-05	0.00100794	0.00194637	0.000875081	0.00119356	0.00236487	5.45105e-05	7.53605e-05	0.00024969	0	2.08484e-05	0.000560925	1.28347e-05	2.81483e-05	0.000316378	1.99492e-05	1.7013e-05	0.000319416	0.00029337	0.000391484	7.3829e-06	0.000794989	0.00182854	0.000148378	0.000574684	0.00136658	0.000973257	0.000140867	7.93959e-05	0.00331655	1.25904e-05	0.000154768	0.000269451	0.000194328	0.00385211	4.18569e-06	0	0.000597558	0.000854433	7.50439e-05	0	1.12818e-05	0	0.000318338
M00335:_Sec_(secretion)_system	0.000191062	0.00234763	0	0.000281723	0.00316943	0.000214923	0.00291071	0.0049745	0.00226051	0.0034441	0.00435559	0.000178115	0.000227854	0.00066623	0	5.84531e-05	0.00168317	4.19581e-05	5.67868e-05	0.000977849	6.49599e-05	5.51126e-05	0.000969084	0.000885036	0.00117681	2.40234e-05	0.00277558	0.00380672	0.000465589	0.0016543	0.00335527	0.00278783	0.00044804	0.000256565	0.00635436	4.08837e-05	0.000493982	0.000835765	0.000622766	0.00870409	1.36648e-05	0	0.00175981	0.00248859	0.000226827	0	3.67272e-05	0	0.00101153
M00334:_Type_VI_secretion_system	0	7.13461e-06	0	0	8.27943e-06	0	0	9.13408e-06	0	7.88108e-06	3.17709e-06	1.42874e-05	0	2.97579e-06	0	0	0	0	1.61942e-05	0	0	0	0	1.29087e-05	0	0	0	0	0	0	0	0	0	0	3.99771e-06	0	0	0	6.06093e-06	0	0	0	4.15731e-06	0	0	0	0	0	0
M00133:_Polyamine_biosynthesis,_arginine_=>_agmatine_=>_putrescine_=>_spermidine	0.00845761	0.012028	0.00706161	0.00995651	0.00638382	0.00749103	0.00698487	0.00545172	0.00703686	0.00968408	0.00720453	0.0075435	0.00964539	0.00789916	0.00883319	0.00410699	0.00512964	0.00612161	0.00669919	0.00791319	0.00831721	0.00509687	0.00641895	0.0081335	0.00787071	0.00578654	0.00199578	0.0074413	0.00991999	0.00872521	0.0126946	0.00691237	0.00827755	0.00845203	0.00923467	0.00897727	0.0088314	0.00884614	0.00565795	0.00781846	0.00993943	0.00452653	0.00588871	0.00754131	0.00304898	0.00586388	0.00623795	0.00450525	0.0137951
M00239:_Peptides/nickel_transport_system	0.0517521	0.059171	0.0540283	0.0528344	0.0336614	0.0581994	0.0399314	0.0554133	0.0395414	0.0522781	0.0523491	0.0468841	0.0430911	0.0548887	0.058746	0.0426463	0.0364128	0.0578152	0.0522493	0.0569968	0.0528722	0.0430234	0.0272664	0.027295	0.0487921	0.0575147	0.0595717	0.0486759	0.0488531	0.0438842	0.0508241	0.0438163	0.04017	0.0354844	0.0345127	0.0281928	0.0418712	0.0392685	0.0519638	0.0372975	0.0545658	0.0401785	0.0499759	0.0411129	0.0567636	0.0473311	0.0499612	0.0338872	0.0420849
M00232:_General_L-amino_acid_transport_system	0.00104684	0.000755694	0.00061798	0.000525455	0.000779645	0.000295219	0.00249639	0.00110495	0.000339336	0.000784377	0.00094071	0.000307719	0.000470498	0.000127482	0.000235592	0.000409132	0.0012895	0.000937821	0.000348408	0.000535176	0.00101808	0.000720605	0.000109713	0.000464359	0.0011332	0.000473412	0.00114877	0.00108442	0.000833176	0.000606143	0.000887529	0.000772819	0.000408394	0.000330874	0.00155485	0.000549585	0.00021565	0.000470895	0.00139628	0.00233964	0.000214893	0.000785384	0.00124135	0.000346216	0.000213595	0.000337264	0.000320735	0.000435231	0.000441431
M00233:_Glutamate_transport_system	0.000630547	0.000996281	6.82447e-05	5.72977e-05	0.000240464	5.25257e-05	0.000612723	0	0.00136815	3.15209e-06	7.5962e-06	0.00180173	6.48183e-05	0.0029646	0.000135398	0.000249849	0	0.000201961	0.00479342	0.000453111	0.00016667	0.000664501	1.76734e-05	0.000119155	0.000213356	4.06359e-05	3.98066e-05	1.99103e-05	9.70302e-05	2.38479e-05	0.000150252	7.52987e-05	4.22063e-05	2.55412e-05	0	3.62029e-05	0	6.39301e-05	0.000206643	0.000575618	0.00013255	4.52547e-06	0.00311869	0.000252128	1.95283e-05	4.33625e-06	0.000173193	1.32692e-05	5.69354e-05
M00230:_Glutamate/aspartate_transport_system	0.00107923	0.000694766	0.000657054	0.000650875	0.00076188	2.18966e-05	0.000682936	0.00111722	0.000325776	0.00103808	0.000985256	0.000256034	0.00145289	7.02073e-05	0.000410197	0.000256227	0.000197453	0.000908709	0.000284859	0.000507978	0.00323373	0.000663149	8.79568e-05	0.000102263	0.00186299	4.55869e-06	0.000347444	0.000885829	0.000392561	0.00126299	0.00107853	0.00100345	4.67227e-05	2.62973e-05	0.00161971	0.000720454	0.000104558	0.00139681	6.72172e-05	0.00249082	0.000216158	0.000872028	0.000212645	0.000264381	0.000223328	0.000397275	0.000230028	8.73352e-05	0.000559048
M00237:_Branched-chain_amino_acid_transport_system	0.0203486	0.0302982	0.0256084	0.0254428	0.0161103	0.0255323	0.0160778	0.0165465	0.0182914	0.024547	0.0222164	0.0233622	0.022818	0.0267908	0.0291945	0.0234992	0.0152337	0.0283107	0.018892	0.0276114	0.0178776	0.0210095	0.0127308	0.0154022	0.0227198	0.0271974	0.0226628	0.0225523	0.0234931	0.0206878	0.0235212	0.0207361	0.0235923	0.0202192	0.0152053	0.01544	0.0180222	0.0166545	0.022504	0.0182886	0.0269883	0.0172963	0.0190598	0.0208369	0.0261336	0.021784	0.0261255	0.0158965	0.0235347
M00235:_Arginine/ornithine_transport_system	0	2.39866e-06	0	0	2.88402e-06	0	0	3.93597e-06	0	2.01681e-06	1.39259e-06	4.01363e-06	0	1.91547e-06	0	0	0	0	6.99875e-06	0	0	0	0	6.15878e-06	0	0	0	0	0	0	0	0	0	0	1.71712e-06	0	0	0	2.30539e-06	0	0	0	1.8417e-06	0	0	0	0	0	0
M00150:_Complex_II_(succinate_dehydrogenase_/_fumarate_reductase),_fumarate_reductase	5.80167e-05	0.000776789	1.64127e-05	9.56507e-05	0.00118831	6.24386e-05	0.00102048	0.00149416	0.000678005	0.00120069	0.00143871	0.000396462	7.88487e-05	0.000190017	0.000196372	0.000239778	0.000538146	1.28082e-05	3.49846e-05	0.000302879	1.99414e-05	1.68682e-05	0.000231985	0.000264024	0.000368009	4.86936e-05	0.00099522	0.00126763	0.000163725	0.000504632	0.00105325	0.000784274	0.000250248	7.7724e-05	0.00204598	1.25033e-05	0.000141819	0.000284726	0.000203163	0.00303486	2.83144e-05	2.02954e-05	0.000560244	0.000490288	0.000866954	0.000265555	1.5358e-05	1.63747e-05	0.000304171
M00022:_Shikimate_pathway,_phosphoenolpyruvate_+_erythrose-4P_=>_chorismate	0.028157	0.0288143	0.0368384	0.0298366	0.0346532	0.0300257	0.0299722	0.0231156	0.0293047	0.0261843	0.0300599	0.0286987	0.0302067	0.0280564	0.0265437	0.0291956	0.0269696	0.0356042	0.0275938	0.0284202	0.0274075	0.0255656	0.0250966	0.0313136	0.0261001	0.0324512	0.0289517	0.0291926	0.0270909	0.0262792	0.0279871	0.0250703	0.0328099	0.0312198	0.0221543	0.0320355	0.0307493	0.0258564	0.0250936	0.0267288	0.0299808	0.0328188	0.0255597	0.0233305	0.0367111	0.0345101	0.029702	0.0367204	0.0311992
M00026:_Histidine_biosynthesis,_PRPP_=>_histidine	0.0278176	0.0293597	0.0227699	0.0315719	0.0161452	0.0269874	0.023446	0.021162	0.0276802	0.027437	0.0290896	0.0274803	0.0255161	0.0282573	0.0260237	0.0292122	0.0284345	0.0313128	0.0270555	0.0298146	0.0160302	0.0274697	0.0284736	0.0200096	0.0270269	0.0311401	0.013352	0.0271142	0.0276877	0.0257048	0.0282384	0.0259791	0.0324965	0.0316446	0.0245263	0.0181392	0.0174685	0.0197822	0.0246684	0.0171958	0.0308533	0.0190289	0.0251533	0.026365	0.0314837	0.0187153	0.0301508	0.0139103	0.0269413
M00025:_Tyrosine_biosynthesis,_chorismate_=>_tyrosine	0.00793358	0.00488949	0.00542876	0.00384123	0.00561217	0.00491216	0.0138077	0.00621971	0.00357431	0.0112613	0.00585905	0.00246857	0.00972395	0.00102827	0.0111484	0.00399817	0.00751364	0.0155324	0.00442688	0.00338305	0.0148411	0.00449996	0.00228342	0.00705474	0.00968049	0.00241732	0.00384511	0.00519047	0.0173398	0.0103361	0.00534564	0.00530923	0.00783176	0.0118878	0.00783392	0.00810162	0.00459061	0.0164165	0.00660821	0.00928844	0.00240303	0.00595798	0.00954016	0.00861397	0.00217089	0.00756284	0.00163444	0.0060507	0.0196071
M00229:_Arginine_transport_system	1.44448e-05	0.000267814	4.12383e-06	2.46477e-05	0.00063415	1.67169e-05	0.000287343	0.0009023	0.000258406	0.000484958	0.000839296	0.000131971	2.00218e-05	6.3639e-05	5.49496e-05	6.98933e-05	0.000147691	3.18314e-06	9.18406e-06	8.72847e-05	4.95768e-06	4.18744e-06	8.36452e-05	7.68015e-05	9.93219e-05	1.24913e-05	0.000438621	0.000849599	4.48975e-05	0.000150845	0.000394738	0.000275785	7.05322e-05	1.97913e-05	0.00163672	3.1273e-06	3.99548e-05	7.63861e-05	5.29969e-05	0.00193099	7.07857e-06	5.09035e-06	0.000169196	0.000251844	0.000511875	9.14535e-05	3.899e-06	4.15175e-06	0.000101688
M00185:_Sulfate_transport_system	0.00871667	0.00504112	0.0123551	0.00800593	0.00655505	0.00858208	0.00788524	0.0072951	0.00995364	0.00502708	0.00931595	0.00886964	0.00656679	0.00635548	0.00801124	0.00766431	0.00416703	0.0153358	0.00566752	0.00657235	0.00651286	0.0080822	0.00393809	0.00220729	0.00412955	0.0110806	0.00475223	0.00979265	0.00666274	0.00368488	0.00308949	0.00646129	0.00569547	0.00380538	0.00312064	0.00307293	0.00416678	0.00779768	0.001764	0.0062144	0.0120697	0.00865552	0.00628308	0.00397886	0.0179108	0.0111706	0.00627278	0.0056941	0.00597703
M00222:_Phosphate_transport_system	0.0309686	0.0319987	0.0247839	0.0318933	0.0186673	0.0300454	0.0294886	0.0254709	0.0292956	0.0275071	0.0301436	0.031736	0.0291339	0.0330391	0.0273182	0.0317351	0.0308574	0.0329786	0.031345	0.0326826	0.0178551	0.0308833	0.0339195	0.0248293	0.0301724	0.0318722	0.0187691	0.029538	0.0260846	0.0296537	0.030138	0.0287659	0.034303	0.0336468	0.0253394	0.0211625	0.0216191	0.0226008	0.0312148	0.0195202	0.0336149	0.0222344	0.0282758	0.0313695	0.0334946	0.0213596	0.03294	0.0161391	0.0281158
M00225:_Lysine/arginine/ornithine_transport_system	1.44448e-05	0.000262446	0	2.22774e-05	0.000411163	1.67169e-05	0.000289196	0.000904862	0.000257489	0.000413876	0.000834362	1.53268e-05	1.87327e-05	6.3639e-05	0	5.12904e-06	0.000148308	3.18314e-06	6.99811e-06	8.13331e-05	4.95768e-06	4.18744e-06	8.5801e-05	8.00669e-05	9.93219e-05	3.41679e-06	0.000285239	0.000857214	4.06405e-05	0.000152847	0.000389614	0.000275484	3.54937e-05	1.97913e-05	0.00181345	3.1273e-06	3.99548e-05	6.87963e-05	4.8907e-05	0.00188625	1.03101e-06	0	0.000182293	0.000277008	2.00271e-05	0	2.8059e-06	0	9.97942e-05
M00226:_Histidine_transport_system	1.91718e-05	0.000320852	0	2.93885e-05	0.000390411	2.15641e-05	0.000274222	0.000942454	0.000314519	0.000418676	0.000889311	1.90377e-05	2.3349e-05	8.00012e-05	0	6.77845e-06	0.000189467	4.16794e-06	9.16038e-06	0.00010359	6.51653e-06	5.58113e-06	0.000106493	9.40187e-05	0.000123739	4.54241e-06	0.000285239	0.000853097	4.685e-05	0.000172611	0.000449886	0.000320274	4.54242e-05	2.58754e-05	0.0016181	4.11832e-06	5.1758e-05	8.84523e-05	6.38987e-05	0.00190011	1.3801e-06	0	0.000166802	0.000279271	2.30069e-05	0	3.71184e-06	0	9.38417e-05
M00246:_Nickel_transport_system	0	0.000236164	0.000233391	1.91843e-05	0.00133968	1.57483e-05	6.22058e-05	0.00218199	3.32005e-05	0.00745992	0.00012108	0.000499493	5.2082e-06	6.79714e-06	0.00976833	0.000380791	4.97446e-06	2.26327e-05	0.00280878	5.85812e-05	0.0106122	0.00157509	0.00155115	2.81292e-05	0.00352806	5.70472e-05	0.000760126	2.56963e-05	0.00974616	0	0.000157207	0	0.000199356	0.00171192	6.36736e-06	0	0.00339438	0.00922109	0.000110331	0.000205695	3.04314e-05	0.00320517	0.00523677	0.0065478	0.00289367	0.00644415	0.00018876	0.00459863	0.000330874
M00245:_Cobalt_transport_system	0.00967595	0.00760257	0.00519581	0.00667145	0.003184	0.00693317	0.00381368	0.00578989	0.00721027	0.0126307	0.0111526	0.00861815	0.00461212	0.00560539	0.0135739	0.00851484	0.00675247	0.00703602	0.00650614	0.00713617	0.00653982	0.00665764	0.00423354	0.0048542	0.00881934	0.0102334	0.00619918	0.00317894	0.00356767	0.00807719	0.00384031	0.00575995	0.00597681	0.00372056	0.00438672	0.00379894	0.00648589	0.00434022	0.00792597	0.00778333	0.0113949	0.00615179	0.00942739	0.00591612	0.00451574	0.00552562	0.00800998	0.004795	0.00502021
M00117:_Ubiquinone_biosynthesis,_prokaryotes,_chorismate_=>_ubiquinone	2.63073e-05	0.000548346	0	4.75752e-05	0.000654541	3.01295e-05	0.000514394	0.00135505	0.00044973	0.000734053	0.00128319	7.20459e-05	4.09867e-05	0.000128645	0	2.92427e-05	0.000284142	5.72024e-06	4.06046e-05	0.000264489	8.95604e-06	1.17681e-05	0.000152436	0.000162868	0.000189737	5.91115e-06	0.000426977	0.00124116	8.6291e-05	0.000270076	0.000741592	0.000943217	6.39513e-05	5.04764e-05	0.0028577	8.02718e-06	0.000151849	0.000125815	0.00010352	0.00260672	2.34145e-06	0	0.000344764	0.000503589	3.86364e-05	0	8.19994e-06	0	0.000207752
M00116:_Menaquinone_biosynthesis,_chorismate_=>_menaquinone	0	0.00143873	4.09701e-05	8.39453e-05	0	0	0.0001512	0	0	0	0	0.00100469	0.000247288	5.17772e-05	0.00042526	0.00013811	9.02155e-05	0	2.01616e-05	0.000594999	0	0	0	4.45995e-05	0	0	0	0	3.16085e-05	0.00091247	0.000238218	0.00122835	2.77018e-05	0	0	0	0.000495355	3.90485e-05	0	0.00102636	0	0	0	0.00139	0	0	1.76697e-05	0	0.000217727
M00115:_NAD_biosynthesis,_aspartate_=>_NAD	0.0256763	0.0247067	0.0218619	0.0269922	0.0226438	0.0253832	0.0213953	0.0224791	0.0269925	0.0217809	0.0250272	0.0246536	0.0220568	0.0258495	0.0200277	0.0242237	0.0262111	0.0218175	0.0269412	0.0244603	0.014635	0.0256094	0.0295929	0.0197902	0.0238387	0.0264171	0.0160521	0.0237806	0.0237985	0.0215093	0.0259246	0.0240874	0.0256534	0.0282242	0.0225961	0.0174028	0.0175353	0.0206584	0.0240773	0.0172388	0.0259516	0.0198098	0.0234133	0.0246962	0.0241331	0.0228651	0.0255316	0.0149494	0.0175552
M00299:_Spermidine/putrescine_transport_system	0.0242074	0.0231028	0.0201415	0.0243402	0.0145647	0.0246894	0.0179854	0.0246829	0.0227379	0.0278102	0.0251615	0.0205341	0.0208154	0.0250937	0.0288003	0.0219586	0.0235884	0.0265989	0.0238719	0.0258763	0.0164891	0.0270001	0.0292559	0.0177522	0.0206386	0.0277449	0.0151131	0.0263666	0.0189962	0.0252577	0.0244285	0.0216014	0.0217256	0.0208758	0.0219929	0.0143964	0.0150032	0.0214442	0.0247173	0.0167578	0.0277242	0.0185867	0.023293	0.0287959	0.0315057	0.0200181	0.024778	0.0144788	0.0210068
M00159:_V-type_ATPase,_prokaryotes	0.0197286	0.0225794	0.0122863	0.0241015	0.0101293	0.0186197	0.0125349	0.0183084	0.023554	0.0214754	0.0219289	0.019349	0.0158176	0.0182173	0.0179244	0.0197694	0.0197123	0.0203212	0.0207385	0.0221314	0.0111042	0.0205252	0.0175389	0.0146488	0.0172928	0.024412	0.0103824	0.0193582	0.0152837	0.017966	0.0221804	0.0191817	0.020873	0.018786	0.0195028	0.0139031	0.0127638	0.00996245	0.0160194	0.010249	0.0235642	0.0141518	0.0172417	0.0166958	0.0172979	0.0115668	0.0218244	0.00884459	0.0220438
M00119:_Pantothenate_biosynthesis,_valine/L-aspartate_=>_pantothenate	0.0207276	0.0185397	0.0249722	0.0212583	0.0261571	0.0216884	0.0242842	0.0177725	0.0229589	0.0166577	0.0181425	0.0184914	0.0236142	0.0199283	0.0202119	0.0178829	0.0251041	0.021327	0.0178462	0.0207264	0.0229567	0.0231902	0.0276463	0.0304919	0.020472	0.0234494	0.023575	0.0218321	0.020409	0.0226205	0.0221292	0.0225118	0.0198806	0.0215145	0.021039	0.0296337	0.0270845	0.0251398	0.0215611	0.0217991	0.0234912	0.0267832	0.0204748	0.0231775	0.0239197	0.0253736	0.02086	0.0282322	0.024541
M00122:_Cobalamin_biosynthesis,_cobinamide_=>_cobalamin	0	0	0	0	0	0	0	0	1.47852e-05	0	0	0	0	1.81501e-05	0	0	1.99825e-05	0	9.91062e-05	0	0	0	0	0	0	0	0	0	0	0	0	0	0	0	0	0	0	0	2.20768e-05	0	0	0	0	0	0	0	0	0	0
M00219:_AI-2_transport_system	4.505e-05	9.71289e-05	2.04035e-05	7.44573e-05	0.000282945	3.95672e-05	0.000171831	5.59196e-05	2.72694e-05	0.000423796	0.000144891	4.79137e-05	0.000206352	1.8622e-05	4.87773e-05	6.27935e-05	8.20652e-05	5.7193e-05	3.84382e-05	7.64077e-05	3.32278e-05	3.04227e-05	0.000143643	0.000159732	0.000134129	4.67002e-05	2.42942e-05	9.05679e-05	6.72182e-05	1.50126e-05	6.44361e-05	5.07014e-05	2.86676e-05	9.61226e-05	0.00143174	6.74542e-05	6.97025e-05	3.98367e-05	0.000189172	0	1.06034e-05	3.0027e-05	0.00027165	0.000269178	2.70006e-05	2.53558e-05	6.2235e-05	2.41344e-05	0.00013605
M00050:_Guanine_nucleotide_biosynthesis,_IMP_=>_GDP/dGDP,GTP/dGTP	0.0185207	0.0190498	0.0105875	0.0178729	0.0113781	0.0163374	0.0245424	0.0170001	0.0144309	0.0197653	0.0146833	0.0180771	0.0221034	0.0163224	0.0198091	0.020224	0.01972	0.00988796	0.0145089	0.0160341	0.02559	0.0206742	0.0169218	0.0254296	0.0226409	0.0152887	0.013912	0.0182574	0.0197381	0.0237877	0.0216228	0.0212583	0.01763	0.0173499	0.0204998	0.0201966	0.0209744	0.0258091	0.021952	0.0176331	0.0165248	0.0191454	0.0226928	0.0236304	0.0133914	0.0199472	0.0180773	0.0181529	0.0142103
M00051:_Uridine_monophosphate_biosynthesis,_glutamine_(+_PRPP)_=>_UMP	0.0328694	0.0316254	0.0390714	0.035339	0.0429234	0.0344699	0.0336365	0.0308538	0.0362673	0.0329923	0.0322064	0.0326815	0.0366906	0.0344179	0.0334836	0.0319951	0.0355051	0.0293466	0.0360914	0.0327374	0.0391246	0.0353431	0.0388088	0.0444926	0.0355309	0.034734	0.0381104	0.0296098	0.0322455	0.0351504	0.0326269	0.0322333	0.034537	0.0357615	0.0305953	0.0450412	0.0423414	0.0378192	0.0345395	0.0331261	0.0315262	0.042601	0.0328791	0.0336852	0.0315576	0.0391017	0.0339496	0.0509578	0.0348534
M00198:_sn-Glycerol_3-phosphate_transport_system	0.00168592	0.00227423	0.00044253	0.000626751	0.00101867	0.000566712	0.000915552	0.00320825	0.00233229	0.00183063	0.00233275	0.000118238	0.000425482	0.0008911	5.44561e-05	0.000532655	0.00250028	0.000373442	0.000406829	0.000371905	0.000505297	0.00140541	0.00169054	0.000681107	0.00155738	0.000408188	0.00105373	0.00184423	0.000409219	0.000987958	0.00183775	0.00082962	0.000443774	0.000395066	0.00378174	0.000328733	0.000457786	0.00063381	0.0017096	0.00293579	0.00226221	9.96136e-05	0.00101881	0.000986058	0.000246831	9.75771e-06	0.000215196	4.48015e-05	0.000404967
M00197:_Putative_sugar_transport_system	0.0173063	0.0157179	0.0197213	0.0233874	0.0104425	0.0178926	0.0116135	0.0116322	0.0147728	0.0171355	0.0203943	0.0177764	0.0116656	0.0153305	0.014201	0.0194403	0.0119088	0.0226209	0.0142723	0.0167798	0.00975487	0.0119858	0.00848697	0.00710082	0.0105106	0.0209395	0.0135841	0.0176862	0.013929	0.00976819	0.00987715	0.0127778	0.0190204	0.014821	0.0103762	0.00883173	0.0136546	0.00655167	0.0139346	0.00930852	0.0197624	0.0143099	0.0114265	0.00842299	0.0253657	0.0171758	0.0204701	0.0101846	0.0108884
M00194:_Maltose/maltodextrin_transport_system	0.0154562	0.0133345	0.0185256	0.0224205	0.00932542	0.0152472	0.0106546	0.00949842	0.0136556	0.0163719	0.0183168	0.016369	0.00969084	0.013583	0.0123641	0.017797	0.0110844	0.0223978	0.01368	0.0147007	0.00863056	0.0103161	0.00779611	0.00585055	0.00885459	0.0185549	0.0111495	0.0163191	0.0130153	0.00842625	0.00789087	0.0113185	0.0177245	0.0130653	0.00927504	0.0074506	0.0133638	0.00581415	0.0124033	0.00816619	0.0180612	0.0134752	0.0106098	0.00720019	0.0259931	0.0168222	0.0190492	0.0094117	0.00967279
M00359:_Aminoacyl-tRNA_biosynthesis,_eukaryotes	0.0288387	0.0308016	0.0390124	0.0323295	0.0421163	0.031398	0.030734	0.0258496	0.030418	0.0295246	0.0290097	0.0298901	0.0339348	0.0314509	0.0325268	0.0311741	0.0297643	0.0283922	0.0299992	0.0312218	0.037314	0.0293191	0.0323641	0.0397496	0.0306165	0.0314052	0.0353466	0.0275378	0.0296386	0.0308928	0.0319215	0.0290324	0.0316675	0.0325156	0.0254416	0.0417323	0.0416728	0.0348172	0.0283944	0.0312554	0.0313544	0.0399697	0.0276529	0.0299772	0.0305008	0.0404757	0.031119	0.0501516	0.0327444
M00053:_Pyrimidine_deoxyribonuleotide_biosynthesis,_CDP/CTP_=>_dCDP/dCTP,dTDP/dTTP	0.00213988	0.00710146	0.00387228	0.00500032	0.00347182	0.00841497	0.00821569	0.0112547	0.00714786	0.0109987	0.00545028	0.00991975	0.00282673	0.00869568	0.0105585	0.01094	0.00490652	0.00238677	0.0093903	0.00581351	0.0127798	0.00827381	0.00403901	0.00330624	0.00832645	0.00188883	0.00797669	0.00472208	0.00980679	0.00676653	0.00635841	0.00992251	0.00576685	0.00580166	0.00960351	0.00537423	0.00948491	0.0145628	0.00949602	0.00826819	0.00508894	0.0061755	0.011949	0.01063	0.00513455	0.0078778	0.00483055	0.00584257	0.00393031
M00163:_Photosystem_I	0	0	0	0	0	0	0	0	0	0	0	0	0	3.67618e-06	0	2.80556e-06	7.86877e-06	0	3.35588e-06	7.67207e-06	0	0	0	5.73274e-06	0	0	0	0	3.5904e-06	0	0	0	0	0	0	0	0	0	0	0	0	0	0	0	0	0	0	0	2.93023e-05
M00193:_Putative_spermidine/putrescine_transport_system	0.00140482	0.00179829	0.00275876	0.00179235	0.00139405	0.00474148	0.00105858	0.0072871	0.00287813	0.0012969	0.00137185	0.00163564	0.000889666	0.0037143	0.000468458	0.000598557	0.00143267	0.00214258	0.00666133	0.00135507	0.00103141	0.00366843	0.00124195	0.000676827	0.00119522	0.0018691	0.0108925	0.00238793	0.00263117	0.00129952	0.00145609	0.00120579	0.00136278	0.00068655	0.0035811	0.00185332	0.00104873	0.000290463	0.00651621	0.0033562	0.000870783	0.00211949	0.00640762	0.00153515	0.0011829	0.00148777	0.00356513	0.00161399	0.000881064
M00161:_Photosystem_II	0	0	0	0	0	0	0	0	0	0	0	0	0	4.24105e-06	0	3.2349e-06	9.20188e-06	0	3.86274e-06	8.9243e-06	0	0	0	6.61333e-06	0	0	0	0	4.38687e-06	0	0	0	0	0	0	0	0	0	0	0	0	0	0	0	0	0	0	0	3.52799e-05
M00166:_Reductive_pentose_phosphate_cycle,_RuBP_+_CO2_=>_glyceraldehyde-3P	0	0	0	0	0	0	0	0	0	0	0	0	0	5.06232e-06	0	4.82724e-06	1.10462e-05	0	6.15887e-06	1.4065e-05	0	0	0	7.88236e-06	0	0	0	0	7.00798e-06	0	0	0	0	0	0	0	0	0	0	0	0	0	0	0	0	0	0	0	5.10181e-05
M00167:_Reductive_pentose_phosphate_cycle,_glyceraldehyde-3P_=>_RuBP	0	0	0	0	0	0	0	0	0	0	0	0	0	4.96606e-05	0	2.80071e-05	0.000109824	0	3.38832e-05	0.00010042	0	0	0	7.52623e-05	0	0	0	0	4.88736e-05	0	0	0	0	0	0	0	0	0	0	0	0	0	0	0	0	0	0	0	0.000323466
M00164:_ATP_synthase	0.0330368	0.0309232	0.0489566	0.0349322	0.0476585	0.03833	0.0371876	0.0318215	0.0382062	0.0297084	0.0356944	0.0352237	0.0397887	0.0372015	0.0368283	0.0392862	0.0327654	0.0405822	0.0347745	0.0367698	0.0398106	0.0367717	0.0331668	0.0428086	0.0336304	0.0411252	0.0414293	0.0361916	0.0322779	0.0329051	0.0299249	0.0347339	0.0364138	0.0358626	0.0224347	0.0429989	0.0432723	0.0380841	0.0323145	0.0344153	0.03683	0.0452075	0.0321902	0.0327439	0.045004	0.0492154	0.0364936	0.0548557	0.0367783
M00165:_Reductive_pentose_phosphate_cycle_(Calvin_cycle)	0	0	0	0	0	0	0	0	0	0	0	0	0	1.33192e-05	0	1.10774e-05	2.92821e-05	0	1.38607e-05	3.42938e-05	0	0	0	2.05948e-05	0	0	0	0	1.69469e-05	0	0	0	0	0	0	0	0	0	0	0	0	0	0	0	0	0	0	0	0.000119969
M00287:_PTS_system,_galactosamine-specific_II_component	2.79485e-05	0.000331535	4.40787e-06	3.28162e-05	0.00025005	2.23216e-05	0.000266256	0.00129128	0.000360236	2.17161e-05	0.000895972	9.00021e-06	0.000152758	8.56773e-05	0	2.90042e-05	0.000592052	1.90659e-05	1.5198e-05	0.00011487	6.615e-06	1.4735e-05	0.000124634	8.19832e-05	0.000370744	2.61274e-05	0.000628614	0.00104277	4.83507e-05	0.000199085	0.000487541	0.000418331	6.2522e-05	4.63117e-06	0.000487205	1.80708e-05	7.08572e-05	0.000118546	9.77554e-05	0.00211181	1.29071e-05	0	0.000109151	8.97651e-05	6.82852e-06	0	6.66958e-06	0	3.59484e-05
M00202:_Oligogalacturonide_transport_system	0	0	0	0	0.000580067	0	0.000253908	7.79941e-05	6.23428e-06	0.00079129	0.000377708	2.96492e-05	0	3.86947e-06	0	0	1.25967e-05	0	3.51559e-06	0	0	0	0	5.35451e-05	0	0	5.71194e-06	0.000157814	5.51154e-05	3.31167e-05	0	0	0	7.2028e-05	0.00192248	6.28911e-06	0	0	0	0	4.16278e-06	0	0.000343754	0.000576661	5.03513e-05	0	0	0	0.00021484
M00200:_Sorbitol/mannitol_transport_system	0	7.2364e-05	6.03856e-05	0	4.44518e-06	0	2.34679e-06	9.14296e-06	7.21665e-06	2.39564e-06	2.23282e-06	8.57118e-06	0	3.0586e-06	0	2.79767e-05	2.99059e-06	0	1.09254e-05	1.33873e-05	0	0	2.14127e-06	1.42174e-05	0	2.85106e-06	0	0	1.13343e-05	0	3.45702e-05	0	0	0	1.98763e-06	0	0	0	3.75956e-06	0	0	0	3.08517e-06	0	0	0	0	0	3.09049e-06
M00049:_Adenine_nucleotide_biosynthesis,_IMP_=>_ADP/dADP,ATP/dATP	0.0185592	0.0191016	0.0107601	0.0180657	0.011434	0.0165773	0.0247687	0.0160865	0.0141974	0.019409	0.0148559	0.0181552	0.0223682	0.01635	0.0198706	0.0203401	0.0193996	0.0102141	0.0140936	0.0161006	0.0259389	0.0203655	0.0164264	0.0254528	0.022571	0.0156434	0.0138664	0.0185405	0.0195331	0.0233094	0.0216886	0.0211332	0.0175405	0.0172235	0.0195911	0.0202081	0.020922	0.0257086	0.0212381	0.0176508	0.0167484	0.0192451	0.0219124	0.0228905	0.0143094	0.0203746	0.0179191	0.018234	0.0142865
M00048:_Inosine_monophosphate_biosynthesis,_PRPP_+_glutamine_=>_IMP	0.0168466	0.0226898	0.0104408	0.0137044	0.015494	0.00944809	0.025848	0.0145185	0.0187442	0.0151647	0.0120466	0.0210484	0.017905	0.0225875	0.0189883	0.0118501	0.0216267	0.0127088	0.0255326	0.0182393	0.0267135	0.0173135	0.0151209	0.0153231	0.0186746	0.0138664	0.0138732	0.0120258	0.0234362	0.0191296	0.0233803	0.0193438	0.0197211	0.0218103	0.0203133	0.0184901	0.0125627	0.0199999	0.0141921	0.0216283	0.0119248	0.0130972	0.024348	0.015026	0.00994979	0.00760542	0.0146353	0.0123086	0.0102014
M00204:_Trehalose/maltose_transport_system	0	0	0	0	0	0	0	0	1.78744e-06	0	0	0	0	2.23521e-06	0	0	2.41257e-06	0	1.22626e-05	0	0	0	0	0	0	0	0	0	0	0	0	0	0	0	0	0	0	0	2.69066e-06	0	0	0	0	0	0	0	0	0	0
M00045:_Histidine_degradation,_histidine_=>_N-formiminoglutamate_=>_glutamate	0.00626753	8.9099e-05	1.10064e-05	3.08897e-05	0.000662794	7.3626e-06	0.000321715	0.00120812	0.000279614	0.00120434	0.00030149	0.000120693	3.29534e-05	2.48289e-05	2.93639e-05	0.00010963	0.00179164	0.000320138	0.000116926	2.5569e-05	0	0.000120346	2.01773e-05	9.39421e-05	0.000695508	0.000202373	5.50108e-05	0.000306121	0.000106116	7.82617e-05	2.04615e-05	0.000225702	0.000120707	9.84867e-06	0.00433066	5.49605e-05	0.000118036	7.25795e-05	0.000103035	1.75148e-05	0.000103819	1.02215e-05	0.000525939	0.000633922	5.51112e-05	9.75303e-06	1.98038e-05	0	0.000305663
M00360:_Aminoacyl-tRNA_biosynthesis,_prokaryotes	0.0288743	0.0308367	0.0389707	0.0322667	0.0421177	0.0313705	0.0309197	0.0258568	0.0303412	0.0296347	0.0289668	0.0298744	0.0339704	0.0315334	0.0326206	0.0316086	0.0297856	0.0286167	0.0301899	0.0312556	0.0375501	0.0292637	0.0322713	0.0397925	0.0307114	0.0312573	0.0354337	0.0274783	0.0300477	0.0309639	0.0319602	0.0290434	0.0320197	0.0327501	0.0254593	0.0417881	0.0417085	0.034965	0.0284633	0.0313357	0.0312246	0.0400217	0.0278177	0.0300635	0.0303508	0.0404724	0.0312569	0.0501879	0.0333088
M00310:_Pyruvate:ferredoxin_oxidoreductase	0.0042144	0.00831524	0.00241149	0.00440841	0.00178054	0.00592267	0.00216303	0.00827293	0.00378888	0.00230535	0.00208256	0.0026192	0.00502613	0.00495656	0.00315421	0.00298854	0.0024432	0.00266004	0.00380085	0.00481027	0.0024552	0.00355398	0.00135838	0.00330127	0.00315382	0.00323746	0.00718282	0.000229321	0.000843699	0.00294766	0.00922758	0.00358115	0.00264131	0.00379684	0.000847444	0.00228362	0.00398106	0.00260159	0.00426618	0.0021152	0.00530199	0.0042384	0.00241849	0.00276223	0.000939989	0.00250637	0.00206793	0.00107132	0.00507098
[truncated: 93 more columns]
