# Supplementary material for: Gut microbial profile analysis by MiSeq sequencing of pancreatic carcinoma patients in China
Source: Oncotarget. 2017 Jun 29;8(56):95176–91. doi: 10.18632/oncotarget.18820 (PMC5707014; doi:10.18632/oncotarget.18820)
Supplement: Supplementary file 6 [file oncotarget-08-95176-s006.xls]

## Sheet: PC vs HC
M00276__PTS_system__mannose_specific_II_component	4.10145			-
M00161__Photosystem_II	0.382706			-
M00185__Sulfate_transport_system	3.86499			-
M00149__Complex_II__succinate_dehydrogenase___fumarate_reductase___succinate_dehydrogenase	3.23967			-
M00232__General_L_amino_acid_transport_system	3.00613			-
M00302__2_Aminoethylphosphonate_transport_system	0.57185			-
M00237__Branched_chain_amino_acid_transport_system	4.32991			-
M00222__Phosphate_transport_system	4.44919	HC	3.03838	0.00547003
M00026__Histidine_biosynthesis__PRPP____histidine	4.40295	HC	3.06695	0.00653408
M00277__PTS_system__N_acetylgalactosamine_specific_II_component	3.19604			-
M00176__Sulfur_reduction__sulfate____H2S	2.24675			-
M00136__GABA_biosynthesis__prokaryotes__putrescine____GABA	2.5757	PC	2.18274	0.00101306
M00019__Leucine_biosynthesis__pyruvate____2_oxoisovalerate____leucine	3.80479	PC	3.13487	0.00912501
M00336__Twin_arginine_translocation__Tat__system	3.07603	PC	2.45201	0.0152447
M00165__Reductive_pentose_phosphate_cycle__Calvin_cycle_	0.922661			-
M00144__Complex_I__NADH_dehydrogenase___NADH_dehydrogenase_I	3.00127	HC	2.39979	0.0489334
M00235__Arginine_ornithine_transport_system	0			0.0114996
M00053__Pyrimidine_deoxyribonuleotide_biosynthesis__CDP_CTP____dCDP_dCTP_dTDP_dTTP	3.86718	HC	2.7791	0.0198857
M00207__Multiple_sugar_transport_system	3.99487			-
M00050__Guanine_nucleotide_biosynthesis__IMP____GDP_dGDP_GTP_dGTP	4.28011			-
M00202__Oligogalacturonide_transport_system	2.80923	PC	2.41621	0.000656948
M00028__Ornithine_biosynthesis__glutamate____ornithine	4.2661			-
M00061__Uronic_acid_metabolism	4.17017			-
M00035__Methionine_degradation	3.09897			-
M00156__Complex_IV__Cytochrome_c_oxidase___cytochrome_c_oxidase__cbb3_type	1.03163			-
M00321__Bicarbonate_transport_system	0.280779			-
M00178__Ribosome__bacteria	4.48726			-
M00060__Lipopolysaccharide_biosynthesis__KDO2_lipid_A	3.49519	PC	2.81476	0.00934927
M00194__Maltose_maltodextrin_transport_system	4.1412			-
M00045__Histidine_degradation__histidine____N_formiminoglutamate____glutamate	3.13103	PC	2.54637	0.000876855
M00348__Glutathione_transport_system	3.22373			-
M00127__Thiamine_biosynthesis__AIR____thiamine_P_thiamine_2P	4.33802			-
M00164__ATP_synthase	4.57824			-
M00003__Gluconeogenesis__oxaloacetate____fructose_6P	4.52494			-
M00036__Leucine_degradation__leucine____acetoacetate___acetyl_CoA	0.662151			0.00198151
M00219__AI_2_transport_system	2.66075			-
M00034__Methionine_salvage_pathway	2.90946	PC	2.49756	0.00221863
M00193__Putative_spermidine_putrescine_transport_system	3.51251	PC	2.53463	0.0428992
M00349__Microcin_C_transport_system	2.76508	PC	2.2361	0.00969336
M00198__sn_Glycerol_3_phosphate_transport_system	3.13276			-
M00323__Urea_transport_system	0.329503			-
M00001__Glycolysis__Embden_Meyerhof_pathway___glucose____pyruvate	4.59759			-
M00064__ADP_L_glycero_D_manno_heptose_biosynthesis	3.69501			-
M00260__DNA_polymerase_III_complex__bacteria	3.28021	PC	2.70957	0.00632678
M00245__Cobalt_transport_system	3.8251	HC	2.99771	3.70397e-07
M00197__Putative_sugar_transport_system	4.16861			-
M00115__NAD_biosynthesis__aspartate____NAD	4.36177			-
M00009__Citrate_cycle__TCA_cycle__Krebs_cycle_	3.60752			-
M00119__Pantothenate_biosynthesis__valine_L_aspartate____pantothenate	4.35413			-
M00225__Lysine_arginine_ornithine_transport_system	2.79856	PC	2.28235	0.0107299
M00016__Lysine_biosynthesis__aspartate____lysine	4.17933			-
M00124__Pyridoxal_biosynthesis__erythrose_4P____pyridoxal_5P	3.23097	PC	2.58829	0.0218293
M00324__Dipeptide_transport_system	2.82136	PC	2.28344	0.0144841
M00133__Polyamine_biosynthesis__arginine____agmatine____putrescine____spermidine	3.8705	HC	2.77241	0.00124905
M00022__Shikimate_pathway__phosphoenolpyruvate___erythrose_4P____chorismate	4.47057			-
M00123__Biotin_biosynthesis__pimeloyl_CoA____biotin	4.21868			-
M00004__Pentose_phosphate_pathway__Pentose_phosphate_cycle_	4.14396			-
M00077__Chondroitin_sulfate_degradation	1.25078			0.00492019
M00317__Manganese_iron_transport_system	2.25742			-
M00167__Reductive_pentose_phosphate_cycle__glyceraldehyde_3P____RuBP	1.35172			-
M00174__Methane_oxidation__methylotroph__methane____CO2	0.519995			0.00290991
M00008__Entner_Doudoroff_pathway__glucose_6P____glyceraldehyde_3P___pyruvate	3.28303	PC	2.68882	0.0112598
M00334__Type_VI_secretion_system	0.227248			0.0114996
M00006__Pentose_phosphate_pathway__oxidative_phase__glucose_6P____ribulose_5P	3.95715			-
M00116__Menaquinone_biosynthesis__chorismate____menaquinone	2.24825			-
M00319__Manganese_zinc_iron_transport_system	2.65354			-
M00166__Reductive_pentose_phosphate_cycle__RuBP___CO2____glyceraldehyde_3P	0.559079			-
M00011__Citrate_cycle__second_carbon_oxidation	3.61229	PC	2.73196	0.0252903
M00360__Aminoacyl_tRNA_biosynthesis__prokaryotes	4.51271			-
M00122__Cobalamin_biosynthesis__cobinamide____cobalamin	0.484926			0.0267647
M00049__Adenine_nucleotide_biosynthesis__IMP____ADP_dADP_ATP_dATP	4.278			-
M00301__Mannopine_transport_system	0	HC	2.3232	0.0267647
M00246__Nickel_transport_system	3.27457			-
M00311__2_oxoglutarate_ferredoxin_oxidoreductase	4.40548			-
M00025__Tyrosine_biosynthesis__chorismate____tyrosine	3.88124			-
M00233__Glutamate_transport_system	2.63132	HC	2.1033	0.00766191
M00007__Pentose_phosphate_pathway__non_oxidative_phase__fructose_6P____ribose_5P	4.54192	HC	3.00092	0.00369821
M00125__Riboflavin_biosynthesis__GTP____riboflavin_FMN_FAD	4.61385			-
M00229__Arginine_transport_system	2.82234	PC	2.29177	0.00817415
M00322__Neutral_amino_acid_transport_system	0.280779			-
M00299__Spermidine_putrescine_transport_system	4.35099	HC	3.06859	0.00554049
M00002__Glycolysis__core_module_involving_three_carbon_compounds	4.54614			-
M00230__Glutamate_aspartate_transport_system	3.02826			-
M00163__Photosystem_I	0.301664			-
M00159__V_type_ATPase__prokaryotes	4.2417	HC	3.15046	0.000310769
M00300__Putrescine_transport_system	2.76254	PC	2.23612	0.00969336
M00157__F_type_ATPase__bacteria	4.57824			-
M00206__Cellobiose_transport_system	2.10456			0.000603206
M00088__Ketone_body_biosynthesis__acetyl_CoA____acetoacetate_3_hydroxybutyrate_acetone	1.4737			-
M00048__Inosine_monophosphate_biosynthesis__PRPP___glutamine____IMP	4.24369			-
M00150__Complex_II__succinate_dehydrogenase___fumarate_reductase___fumarate_reductase	3.02916	PC	2.39332	0.013829
M00121__Heme_biosynthesis__glutamate____protoheme_siroheme	3.68439			-
M00200__Sorbitol_mannitol_transport_system	0.730624			0.00108041
M00239__Peptides_nickel_transport_system	4.67547			-
M00012__Glyoxylate_cycle	3.1473	PC	2.552	0.0254251
M00017__Methionine_biosynthesis__apartate____homoserine____methionine	3.9251			-
M00033__Ectoine_biosynthesis	0			0.0431812
M00126__Tetrahydrofolate_biosynthesis__GTP____THF	4.34479			-
M00204__Trehalose_maltose_transport_system	0	HC	2.52712	0.0267647
M00096__C5_isoprenoid_biosynthesis__non_mevalonate_pathway	3.8816	PC	3.07709	0.00282603
M00310__Pyruvate_ferredoxin_oxidoreductase	3.53169	HC	2.81467	4.04347e-06
M00287__PTS_system__galactosamine_specific_II_component	2.5106			-
M00018__Threonine_biosynthesis__apartate____homoserine____threonine	4.37514			-
M00333__Type_IV_secretion_system	0.356752			0.0259558
M00335__Sec__secretion__system	3.40142	PC	2.67139	0.0285771
M00051__Uridine_monophosphate_biosynthesis__glutamine____PRPP_____UMP	4.54929			-
M00117__Ubiquinone_biosynthesis__prokaryotes__chorismate____ubiquinone	2.9575	PC	2.39476	0.0189033
M00226__Histidine_transport_system	2.76566	PC	2.22174	0.0191155
M00359__Aminoacyl_tRNA_biosynthesis__eukaryotes	4.51164			-
M00278__PTS_system__sorbose_specific_II_component	2.34307			-

## Sheet: Sheet3
(dp0
S'class_sl'
p1
(dp2
S'PCH_O'
p3
(I0
I22
tp4
sS'PCH_unO'
p5
(I22
I54
tp6
ssS'class_hierarchy'
p7
(dp8
g3
(lp9
S'PCH_O_subcl'
p10
asg5
(lp11
S'PCH_unO_subcl'
p12
assS'feats'
p13
(dp14
S'M00276__PTS_system__mannose_specific_II_component'
p15
(lp16
F10796.902061452512
aF4418.151051608314
aF6138.690967273536
aF3417.1790434632417
aF19906.002694994084
aF8008.092693682139
aF5931.141586995555
aF17931.197287189163
aF7390.56911815729
aF15604.70144561954
aF6768.569361453167
aF10384.396799009686
aF9697.198489661332
aF10024.598119585888
aF9307.010069802576
aF6017.190626389545
aF15011.797185438143
aF4805.54985780378
aF13758.10062461777
aF12674.197960721549
aF18568.503334531833
aF18313.500097977223
aF9301.370938508328
aF3959.2313247588017
aF4193.268899602374
aF24644.598003787552
aF5637.379085053377
aF6855.519143128659
aF7498.60994638494
aF9323.508910361514
aF7203.5408320089655
aF12964.699735649776
aF7788.942862981728
aF14273.498816441479
aF25957.499597918333
aF11003.000305883408
aF19425.700102956205
aF13302.100270165658
aF21556.099163192226
aF20223.197270475062
aF9037.42097333024
aF13869.899634528148
aF28572.801418068135
aF26430.396096124776
aF6701.340540798181
aF20384.998619527898
aF7586.658239364222
aF17323.903411942774
aF7313.349307645219
aF10861.199668516181
aF19599.202178647316
aF8301.350737492003
aF19822.00462526655
aF14369.500081187673
asS'M00161__Photosystem_II'
p17
(lp18
F0.0
aF11.801502808993703
aF8.465301333877534
aF0.0
aF0.0
aF0.0
aF0.0
aF11.717098227320207
aF0.0
aF14.439601337684664
aF0.0
aF0.0
aF4.476739302747853
aF0.0
aF0.0
aF0.0
aF49.40369073730202
aF0.0
aF0.0
aF10.4272983222477
aF0.0
aF5.853790031317776
aF0.0
aF0.0
aF0.0
aF0.0
aF0.0
aF0.0
aF0.0
aF0.0
aF0.0
aF16.90089965539066
aF0.0
aF0.0
aF0.0
aF0.0
aF0.0
aF5.371920109103698
aF0.0
aF5.87009920771271
aF0.0
aF0.0
aF0.0
aF0.0
aF0.0
aF0.0
aF0.0
aF0.0
aF0.0
aF0.0
aF4.537530504391891
aF3.7398403322474163
aF0.0
aF4.92631002783365
asS'M00185__Sulfate_transport_system'
p19
(lp20
F6628.941265663758
aF23018.705478912285
aF5470.34086196161
aF11803.896695853236
aF11499.801556912134
aF13355.804492491954
aF2379.550636696364
aF4111.28937800303
aF18251.897822183546
aF10548.900977250183
aF5369.9594933980225
aF6337.658046416907
aF12389.998070257798
aF10090.398107243125
aF8430.910063231826
aF9751.62101514375
aF4182.289215862595
aF16277.199518357666
aF4443.740201745805
aF3759.0993951609075
aF6049.761086416098
aF5757.910030804817
aF10621.801071739728
aF736.3052463677355
aF2291.5893986411097
aF1578.37987215123
aF4184.429320867123
aF12216.998472997355
aF5377.6299615499465
aF9500.378889690717
aF12462.301439395816
aF8407.539828570265
aF5019.651845073428
aF4873.389595898535
aF7964.179876634854
aF9376.920260678384
aF1281.8500067938046
aF2529.2300513686623
aF1934.9999248833024
aF1150.4698447210849
aF12446.701340509735
aF6886.539818539678
aF10764.10053422231
aF10529.098444810044
aF13646.501101272639
aF6521.88955833764
aF5869.478637870092
aF2214.5204361498
aF5822.899448746108
aF10436.099681490232
aF3341.5003714411814
aF10282.90091353292
aF5804.831354499345
aF3732.3800210879463
asS'M00149__Complex_II__succinate_dehydrogenase___fumarate_reductase___succinate_dehydrogenase'
p21
(lp22
F2110.2704029139286
aF169.7320403996203
aF579.322091283782
aF96.11397309577663
aF4737.8506414386475
aF2394.320805377689
aF107.32602871722551
aF297.7139549588557
aF1382.659835021028
aF235.55202182153926
aF325.5049692918613
aF400.4918765483791
aF237.808962961254
aF308.85194206555275
aF959.9870071999027
aF80.72100840305698
aF86.90908370541588
aF483.376985696875
aF1862.5800845611357
aF605.0499026474707
aF1414.8602540806048
aF71.07930038027425
aF1300.3401312043193
aF391.48013098925185
aF4525.92881230576
aF4040.2796727373457
aF10942.898223967622
aF5032.269371016649
aF3827.9899726298718
aF4394.979486358747
aF5855.030676256043
aF21.55229956054862
aF15.841805822972567
aF1369.929886405414
aF3465.4099463208004
aF1499.120041675537
aF231.50900122699764
aF181.24000368098447
aF123.65299519979067
aF192.45797402394723
aF35.47250382038867
aF433.7229885713994
aF5673.2802815649
aF6571.769029323428
aF1324.3201068726326
aF36.31699754061293
aF832.7028067546595
aF5062.250997010333
aF2395.899773180168
aF303.7049907309235
aF1167.3901297670868
aF8.030080713392373
aF34.55260806250555
aF258.8450014624742
asS'M00232__General_L_amino_acid_transport_system'
p23
(lp24
F1026.0001958942178
aF257.2940612411325
aF273.93704316425993
aF222.23793779115644
aF3447.020466678313
aF1089.810366579513
aF234.139062648589
aF96.94738533283007
aF517.2839382776804
aF784.5010726761791
aF596.2409437506294
aF560.8508271177326
aF414.54793543415894
aF533.4588999337798
aF740.2170055516277
aF192.989020090157
aF335.12093716817543
aF580.8549828125011
aF977.6220443840408
aF614.35090115094
aF1596.2602866564225
aF384.3080020560477
aF685.8510692023729
aF230.97207728325708
aF2162.8494324250514
aF2242.019818396394
aF3475.399435942673
aF2134.459733213877
aF1734.6599875971813
aF1900.009777945857
aF2487.180287269323
aF312.24499363332467
aF344.41712659740324
aF1331.4898895928584
aF1452.6399774986069
aF1115.2800310047849
aF444.1900023542069
aF625.0920126956189
aF361.28298597499435
aF515.3809304390358
aF461.548049708725
aF200.67999471208222
aF3037.8301507675105
aF3628.6294640369138
aF511.50004127805335
aF654.9729556452315
aF1098.069745170954
aF1733.9603415034892
aF836.2099208360066
aF330.6389899088978
aF1523.5001693522788
aF725.5490644577792
aF1026.290239474564
aF276.597001562773
asS'M00302__2_Aminoethylphosphonate_transport_system'
p25
(lp26
F29.298505593963682
aF0.0
aF0.0
aF0.0
aF0.0
aF7.512632527024202
aF3.8193310219384027
aF0.0
aF3.26657961023172
aF0.0
aF0.0
aF1.020039685572767
aF0.0
aF0.0
aF0.0
aF0.0
aF0.0
aF0.0
aF20.402600926278083
aF0.0
aF0.0
aF3.9697800212383223
aF6.602790666221577
aF0.0
aF0.0
aF0.0
aF11.9513980602881
aF0.6719899160079801
aF0.0
aF2.7135696828651112
aF0.0
aF0.7597099845095137
aF0.0
aF40.39209665068735
aF0.0
aF0.0
aF0.0
aF0.0
aF0.0
aF0.0
aF0.0
aF0.0
aF2.074490102956944
aF0.4735139300600985
aF100.76900813205894
aF0.0
aF17.656095902549822
aF0.0
aF0.9944499058554273
aF0.0
aF0.0
aF0.0
aF0.0
aF0.0
asS'M00237__Branched_chain_amino_acid_transport_system'
p27
(lp28
F21541.40411290029
aF28128.206695075765
aF23176.7036519532
aF16507.195379305867
aF31750.104298519625
aF17605.905922098573
aF26795.4071696471
aF25093.196203650343
aF25622.296942747522
aF25677.802378791606
aF19076.0982003609
aF20866.293567965007
aF25024.19610248145
aF19505.196341215276
aF21161.600158712004
aF16843.501753408535
aF27825.594782979228
aF21660.499359065823
aF18887.300857483457
aF16164.69739910019
aF23434.904208440104
aF25350.800135626778
aF23095.702330356362
aF13314.404454999732
aF6435.538311186035
aF28840.597663911583
aF13178.697861097342
aF28552.596431210957
aF16600.299881307856
aF19170.797759508867
aF18610.60214952455
aF28547.399417918536
aF14832.405451947272
aF24326.79798282191
aF21130.19967269321
aF19531.600542978493
aF20584.100109095725
aF19340.500392805567
aF23055.09910500104
aF22691.89693727467
aF25607.80275796036
aF13362.299647903408
aF28624.90142065386
aF27372.895956913777
aF23075.20186216879
aF18145.898771159736
aF24676.694273279558
aF14562.802868144025
aF18534.598245329576
aF19621.099401164036
aF23967.70266424983
aF22040.201958051548
aF23842.505563410235
aF26480.10014961256
asS'M00222__Phosphate_transport_system'
p29
(lp30
F26244.105010786974
aF34708.50826131915
aF22686.70357474389
aF18426.39484208355
aF22910.603101774912
aF29638.20996940468
aF24049.406434899684
aF28332.195713622106
aF26419.5968476137
aF29778.002758634168
aF29130.89725179116
aF30081.390727411308
aF27714.895683404993
aF33117.29378785804
aF31663.300237474756
aF20532.002137381427
aF29432.594481682856
aF33958.79899515914
aF20588.900934736102
aF23660.996192945717
aF29435.805286081923
aF20869.200111650218
aF31513.003179662017
aF14899.80498547475
aF32647.19143272402
aF25185.697959958456
aF5443.699116487635
aF25596.696800668855
aF27376.599804257316
aF21341.797505784125
aF25953.502997629595
aF27587.199437497013
aF15485.005691823542
aF22296.19815119925
aF21369.099668992647
aF24945.600693487697
aF31193.200165323953
aF29470.000598535717
aF17909.699304745467
aF18684.89747809939
aF33898.10365082577
aF15557.89959004935
aF21857.901084807632
aF21005.09689746317
aF24087.701943877546
aF24175.498362835253
aF30387.692947928095
aF17777.403501259618
aF30230.097138116696
aF24388.699255656888
aF27728.303082278173
aF31776.60282303341
aF30598.607139878975
aF26764.10015121716
asS'M00026__Histidine_biosynthesis__PRPP____histidine'
p31
(lp32
F23103.604411171196
aF31979.90761185762
aF18984.20299134087
aF19125.19464647551
aF21082.70285430281
aF25893.308709732246
aF19805.00529922527
aF26527.49598665513
aF25456.396962542705
aF25679.70237896762
aF22378.997888765345
aF25240.19221971075
aF25592.196014015466
aF30695.4942421392
aF29611.900222089254
aF17936.401867179437
aF26344.79506061437
aF30926.09908489673
aF13185.900598639888
aF17654.99715931096
aF24285.204361137006
aF18299.800097903928
aF27879.90281308219
aF12291.404112703816
aF19291.79493744717
aF20573.398333554727
aF3219.759477433038
aF23200.497100169854
aF27106.199806190674
aF18247.697867391547
aF23576.302723062967
aF29371.999401104942
aF12755.504688540857
aF17615.9985392814
aF19628.699695951444
aF22768.400632961537
aF26666.700141333506
aF30109.200611517866
aF17507.299320366634
aF18297.99753031927
aF30893.70332725185
aF13385.799647284182
aF20697.00102719216
aF19635.597099743765
aF21124.201704723077
aF22419.398481758337
aF27248.69367639566
aF17523.103451175222
aF26726.997469755144
aF21856.699332933524
aF25719.80285901329
aF29637.102632960206
aF28776.506714710064
aF30081.600169961035
asS'M00277__PTS_system__N_acetylgalactosamine_specific_II_component'
p33
(lp34
F621.3611186364785
aF427.16410167359965
aF144.41502275547518
aF241.91893228205245
aF3360.8804550161617
aF2338.310786537599
aF334.59108952653787
aF404.6649387782414
aF590.0049296006116
aF991.8420918842511
aF4292.359595058797
aF2966.039085718452
aF1251.4998050789052
aF267.3099498579997
aF504.8970037867276
aF524.2920545788029
aF2680.219497485646
aF383.23098866019507
aF4353.590197652995
aF2686.8195676907317
aF2704.0304855897953
aF121.37100064933483
aF502.5220507044749
aF465.04115560277074
aF1803.9595266049407
aF5801.429530084206
aF3461.23943824084
aF2555.0796806405892
aF1423.4399898224042
aF1656.8398063651316
aF2787.610321968992
aF530.3379891864085
aF127.1660467424238
aF5063.5995801263225
aF1997.5099690585707
aF647.7830180083679
aF640.524003394777
aF864.3220175543803
aF3241.8998741494456
aF3210.3495666991184
aF94.99211023065027
aF323.70999147024185
aF4349.640215872644
aF4681.669308498716
aF2056.1301659297046
aF119.28799192181721
aF1334.249690360674
aF2683.4905285134596
aF1420.2098655487318
aF490.17598503982873
aF897.9140998121313
aF269.6320239541091
aF87.77932048242658
aF835.9670047232133
asS'M00176__Sulfur_reduction__sulfate____H2S'
p35
(lp36
F203.03003876452536
aF0.0
aF0.0
aF0.0
aF0.0
aF0.0
aF128.13403428482357
aF354.39394638373983
aF0.0
aF95.67120886298076
aF256.3689758141509
aF311.79390388952913
aF153.3959761085767
aF0.0
aF0.0
aF0.0
aF0.0
aF0.0
aF40.89690185671934
aF0.0
aF658.9781183392906
aF441.7930023635925
aF44.67320450752633
aF209.61507013720248
aF0.0
aF0.0
aF0.0
aF0.0
aF170.03499878424978
aF0.0
aF0.0
aF0.0
aF55.687420469025135
aF503.99295820890393
aF0.0
aF68.72640191059398
aF0.0
aF0.0
aF0.0
aF0.0
aF0.0
aF272.92099280853193
aF0.0
aF0.0
aF125.0800100939568
aF0.0
aF0.0
aF105.84502084617684
aF0.0
aF163.0229950245381
aF0.0
aF0.0
aF0.0
aF711.7700040215004
asS'M00136__GABA_biosynthesis__prokaryotes__putrescine____GABA'
p37
(lp38
F511.8950977361311
aF0.0
aF0.0
aF14.751395870789267
aF2432.0103292601507
aF688.1992314895754
aF18.797005029514636
aF72.4032890461064
aF369.67895588990683
aF0.0
aF2.47991976604437
aF2.0295893743790754
aF11.87689815017311
aF79.56808507461862
aF247.25100185438254
aF13.799101436486461
aF20.24099620501562
aF5.363889841282499
aF423.13601921037525
aF186.58696997815653
aF348.80506263841323
aF12.076000064606598
aF352.44403556160313
aF0.0
aF34.140591040826095
aF10.225299171750764
aF3217.499477799836
aF772.129903491483
aF18.090799870650784
aF1230.1998562265428
aF73.60180850100889
aF0.0
aF0.0
aF124.76498965448705
aF1037.2799839325332
aF0.0
aF0.0
aF0.0
aF0.0
aF15.674297884440014
aF0.0
aF124.10499672983337
aF2510.9801246199436
aF3136.469536730904
aF257.82202080623705
aF0.0
aF207.15695192508613
aF0.0
aF653.1909381624138
aF16.246099504169035
aF1.637930182072319
aF0.0
aF0.0
aF2.542490014365068
asS'M00019__Leucine_biosynthesis__pyruvate____2_oxoisovalerate____leucine'
p39
(lp40
F9045.59172707483
aF13913.80331176347
aF709.1731117444074
aF1442.2195962938904
aF18691.90253062192
aF10389.203494616377
aF690.1631846669635
aF2154.4796740487695
aF6225.329257193711
aF277.13502567378873
aF1106.8298955816679
aF1680.6994819243846
aF1817.3497169477812
aF2015.2996219700974
aF5478.030041085226
aF972.794101267866
aF478.1459103524232
aF2462.429927136698
aF8271.950375546547
aF8759.158590651383
aF7620.451368480659
aF558.9830029905589
aF6305.140636188689
aF1978.5706620297435
aF15436.595949128488
aF13975.998867944088
aF9350.848482357296
aF18530.497683873084
aF14253.599898086763
aF13358.798438757227
aF18803.7021718276
aF301.48199385278224
aF82.87913046388198
aF6026.989500242031
aF13256.899794650624
aF8633.63024001492
aF1188.1300062970886
aF936.9230190289067
aF161.92799371395523
aF574.7639224241133
aF487.7420525298191
aF13070.299655597608
aF18810.600933570124
aF19414.897132342034
aF5783.320466713961
aF745.3249495265945
aF4023.2490663245885
aF13151.502590188433
aF10443.799011285544
aF1527.7799533721552
aF8009.270890310553
aF503.76104475413143
aF391.04009124529466
aF1498.7800084681066
asS'M00336__Twin_arginine_translocation__Tat__system'
p41
(lp42
F1840.9603514945604
aF149.36203555115173
aF135.70402138288267
aF75.30347892105017
aF4326.880585799056
aF1682.0805658014397
aF106.46602848711525
aF282.8389572092941
aF758.2709095231148
aF21.936402032188276
aF205.69598059464124
aF317.9219020005737
aF184.45997127035943
aF299.32194385318985
aF902.0460067653452
aF49.582705161559616
aF75.62328582139013
aF423.5189874680732
aF1299.9400590172788
aF533.6659141331545
aF1245.7702237154172
aF57.26160030634956
aF1155.2801165677638
aF347.9461164227706
aF3580.6490603660727
aF3552.979712208642
aF4360.269292328296
aF4649.93941880407
aF2906.5499792181677
aF2937.439656701427
aF4197.420484802066
aF21.421399563217673
aF15.737105784487971
aF1162.5699035997036
aF2062.5899680504817
aF1260.080035030225
aF222.01600117668474
aF176.3910035825013
aF0.0
aF42.050794324404286
aF35.34980380717387
aF340.69199102276616
aF3986.480197849012
aF4825.119287310581
aF982.8050793123698
aF35.9800975634278
aF801.2428140555801
aF2064.79040666047
aF1810.7898285725266
aF281.2069914175625
aF1069.9701189378784
aF0.0
aF34.430908034108064
aF249.59800141022868
asS'M00165__Reductive_pentose_phosphate_cycle__Calvin_cycle_'
p43
(lp44
F0.0
aF42.38271008793267
aF29.61710466676719
aF0.0
aF0.0
aF0.0
aF0.0
aF44.5127932656595
aF0.0
aF39.83020368987005
aF0.0
aF0.0
aF17.323397301880867
aF0.0
aF0.0
aF0.0
aF162.20296958856522
aF0.0
aF0.0
aF40.88159342215162
aF0.0
aF20.29090010855631
aF0.0
aF0.0
aF0.0
aF0.0
aF0.0
aF0.0
aF0.0
aF0.0
aF0.0
aF55.8082988620688
aF0.0
aF0.0
aF0.0
aF0.0
aF0.0
aF16.68090033878909
aF0.0
aF20.977897168613218
aF0.0
aF0.0
aF0.0
aF0.0
aF0.0
aF0.0
aF0.0
aF0.0
aF0.0
aF0.0
aF17.837901982861187
aF11.980801064374372
aF0.0
aF19.496400110154656
asS'M00144__Complex_I__NADH_dehydrogenase___NADH_dehydrogenase_I'
p45
(lp46
F38.82990741379423
aF16.563603942469015
aF769.1651211973484
aF124.95096502372584
aF152.53502065110632
aF0.0
aF109.2450292306925
aF257.4429610514544
aF0.0
aF641.0640593881743
aF422.7119601213538
aF285.50291199372737
aF75.00318831825341
aF27.782294788597152
aF0.0
aF167.59701744684952
aF9.186778277570939
aF0.0
aF3416.4401551063834
aF215.3969653426283
aF2271.9604079986507
aF1811.8700096935042
aF81.67400824090743
aF456.82315285302695
aF0.0
aF69.27639438861205
aF128.81797909284202
aF348.57895643111607
aF76.95319944978462
aF0.0
aF0.0
aF1755.1899642116773
aF96.13553533653871
aF256.44597873549947
aF143.95099777019905
aF68.14470189442271
aF0.0
aF60.230601223283514
aF278.6819891815651
aF292.3789605376117
aF21.751202342604493
aF85.46659774795518
aF199.4740098998951
aF58.952491292481234
aF0.0
aF21.197398564512174
aF64.88448494225757
aF0.0
aF58.581394454099375
aF33.43709897949972
aF59.85090665302679
aF704.8510626189687
aF61.64841438504099
aF10847.100061286113
asS'M00235__Arginine_ornithine_transport_system'
p47
(lp48
F0.0
aF0.0
aF0.0
aF0.0
aF0.7944331075551209
aF0.0
aF0.0
aF0.0
aF0.0
aF0.0
aF0.0
aF0.0
aF0.0
aF0.0
aF0.0
aF0.0
aF0.0
aF0.0
aF0.0
aF2.3454996226091107
aF1.7161003081772936
aF0.0
aF2.194470221422045
aF0.0
aF0.0
aF0.0
aF0.0
aF0.0
aF0.0
aF0.0
aF0.0
aF0.0
aF0.0
aF0.0
aF0.0
aF0.0
aF0.0
aF0.0
aF0.0
aF0.0
aF0.0
aF0.0
aF0.0
aF0.0
aF0.0
aF0.0
aF0.0
aF0.0
aF0.0
aF0.0
aF0.0
aF0.0
aF0.0
aF0.0
asS'M00053__Pyrimidine_deoxyribonuleotide_biosynthesis__CDP_CTP____dCDP_dCTP_dTDP_dTTP'
p49
(lp50
F5954.511136894813
aF4278.931018471163
aF3147.780495995774
aF1607.9195499111595
aF7160.350969411277
aF7161.0724087699255
aF5057.871353334639
aF8878.018656844557
aF1480.5398233419878
aF4505.77041741457
aF11806.598886165464
aF10138.196874900814
aF5008.619219907556
aF3274.659385739393
aF4070.1900305264253
aF3274.430340868199
aF6662.26875089123
aF2804.3299170198775
aF9547.690433465144
aF9427.338483141239
aF7941.511426136624
aF3171.520016967632
aF3687.540372072823
aF2092.26070007043
aF8138.89786419042
aF11091.89910155617
aF9480.47846131835
aF7154.779105724157
aF8007.579942745804
aF9164.688928922804
aF8770.451012987092
aF5046.959897092489
aF4163.431530352527
aF9895.159179493401
aF5885.189908838409
aF8493.940236131539
aF2368.200012551459
aF5201.140105635156
aF8425.76967291162
aF9591.388705450267
aF4229.5804555258155
aF6794.739820958607
aF7833.520388777617
aF8723.768711464467
aF5357.6404323615825
aF2531.9798285343263
aF9168.097872359525
aF6191.121219341323
aF7680.499272887132
aF2839.099913350669
aF7520.970836031119
aF3540.460314534496
aF3113.6007265275916
aF13385.900075630332
asS'M00207__Multiple_sugar_transport_system'
p51
(lp52
F7864.601501588366
aF8780.46208992559
aF4957.650781177035
aF2997.4991609400345
aF11179.901513602146
aF4513.471518196414
aF7023.45187926502
aF9976.118490713032
aF2558.4996947198156
aF11349.401051408511
aF6959.149343473852
aF6984.037847170333
aF6010.4490638725565
aF6652.8187520642605
aF7277.880054584101
aF5869.020610965046
aF3243.3693919006723
aF3136.669907185937
aF11676.600530117665
aF16616.897326341223
aF17193.303087573375
aF15507.900082967262
aF8929.660901002784
aF13672.504574820032
aF3599.279055477189
aF28539.19768832498
aF137.10797774737526
aF3288.8695889241885
aF8738.589937519082
aF6584.909230421658
aF2808.5403243864075
aF7406.229848986975
aF5158.831896231839
aF10816.499103095894
aF6671.459896659087
aF8070.710224365744
aF13200.100069960527
aF11248.60022845907
aF22328.1991332193
aF23178.39687161177
aF3690.4003974561233
aF8425.919777977017
aF6658.690330470801
aF5190.509233341024
aF4047.040326596154
aF9201.749376857533
aF6320.788533134604
aF6341.571248972457
aF11406.498920146745
aF6534.419800569504
aF16602.90184557857
aF10733.400953555345
aF14395.703359093415
aF12340.100069721562
asS'M00050__Guanine_nucleotide_biosynthesis__IMP____GDP_dGDP_GTP_dGTP'
p53
(lp54
F20265.403869273567
aF11413.202716570515
aF19214.40302761349
aF8669.247573304217
aF14471.501959238765
aF15888.705344483813
aF23609.606317222366
aF22182.39664402521
aF4772.149430587128
aF17265.80159950386
aF22141.79791114279
aF19432.694009872073
aF13598.297882065102
aF18436.69654164447
aF19091.400143185503
aF20743.902159440215
aF17422.396733474834
aF18246.39946008904
aF24167.80109721817
aF22825.79632732937
aF18009.20323409272
aF17648.700094420543
aF18457.301862341756
aF11469.503837695986
aF29527.092251500446
aF21110.19829007393
aF20717.296637582764
aF13274.698340795449
aF19770.599858640213
aF20034.197658603316
aF17431.302013315384
aF14552.099703282693
aF12445.404574557359
aF17773.398526229797
aF17057.999735771587
aF25542.1007100704
aF27074.40014349431
aF22631.80045965187
aF17985.89930178738
aF20516.097230942356
aF16180.501742640039
aF15290.8995970848
aF15505.000769513188
aF16316.497589988043
aF12698.201024744822
aF20219.598630728786
aF19206.595542725372
aF16207.203192008668
aF18392.698258763252
aF13108.79959991943
aF20877.30232072093
aF18017.101600639315
aF20994.604898881094
aF19653.800111043965
asS'M00202__Oligogalacturonide_transport_system'
p55
(lp56
F1309.7402500687062
aF0.0
aF0.0
aF44.588387518818564
aF4198.030568354568
aF1459.9504910835465
aF61.084316344330524
aF253.35696166962524
aF885.575894333084
aF0.0
aF5.018979526509472
aF4.159628717794448
aF28.425395572744634
aF258.6619514801912
aF741.5720055617902
aF43.05460448198433
aF77.29538550788816
aF18.634399448608118
aF1084.9400492562781
aF392.9359367766078
aF987.543177343004
aF37.012800198018475
aF997.7121006691509
aF0.0
aF88.62027674426696
aF26.465197856318966
aF3180.719483769229
aF2279.779715050332
aF59.019399578011296
aF1933.759774001495
aF242.31302798715473
aF0.0
aF0.0
aF330.96697255621865
aF1871.9799710030304
aF0.0
aF0.0
aF0.0
aF0.0
aF37.37929495491656
aF0.0
aF284.2809925091959
aF3796.770188433705
aF4230.789375095486
aF790.154063765433
aF0.0
aF604.9458596102143
aF0.0
aF1367.939870497132
aF48.10049853197276
aF4.172200463781803
aF0.0
aF0.0
aF4.530300025596194
asS'M00116__Menaquinone_biosynthesis__chorismate____menaquinone'
p57
(lp58
F0.0
aF83.35521984020946
aF53.772408472918414
aF0.0
aF0.0
aF0.0
aF0.0
aF83.2333874076208
aF0.0
aF105.1260097388735
aF0.0
aF0.0
aF31.951695023523495
aF0.0
aF0.0
aF0.0
aF325.1469390382004
aF0.0
aF4148.690188350534
aF75.15808790706366
aF1631.1402929201743
aF300.183001605979
aF34.41070347203998
aF296.93309935381507
aF0.0
aF59.242495201357876
aF0.0
aF0.0
aF0.0
aF0.0
aF0.0
aF211.51899568712773
aF51.746619020504745
aF0.0
aF0.0
aF0.0
aF0.0
aF34.53460070139774
aF0.0
aF83.07178878780067
aF0.0
aF0.0
aF0.0
aF0.0
aF0.0
aF0.0
aF0.0
aF0.0
aF0.0
aF0.0
aF32.617003625706126
aF201.91501793813026
aF0.0
aF2806.9900158594933
asS'M00061__Uronic_acid_metabolism'
p59
(lp60
F15942.303043863923
aF24817.605907086563
aF10873.801713384939
aF8127.317725001221
aF18128.602454358974
aF21378.107190953913
aF11655.003118529186
aF16349.897526424002
aF13820.09835098586
aF15897.001472698214
aF19518.49815862489
aF17387.094640428077
aF18649.7970952941
aF21632.59594215766
aF20622.600154669504
aF10965.8011415399
aF15692.797057757478
aF25715.499239078377
aF10091.80045816774
aF10272.398347171105
aF15591.602799940036
aF14098.100075424834
aF21732.60219281956
aF5626.2318825371885
aF12996.59658943312
aF19696.898404551222
aF4947.779196975438
aF19087.99761419117
aF13522.599903313412
aF13979.398366227711
aF19134.002209977258
aF12629.09974249266
aF7740.522845183981
aF15787.898690867441
aF9511.319852669656
aF14801.500411481711
aF17587.400093213215
aF16400.900333102287
aF16482.099360164895
aF16583.097761779292
aF23301.802509604135
aF6036.72984093217
aF15357.700762202689
aF15195.897755505119
aF15574.001256821899
aF9022.049389026817
aF19606.09545001343
aF4289.780844872337
aF17724.798321993338
aF12267.599625592853
aF14979.201665088058
aF17920.101592021834
aF16663.203888191987
aF8588.360048524233
asS'M00035__Methionine_degradation'
p61
(lp62
F1712.2803269256833
aF0.0
aF0.0
aF62.18018259452329
aF4528.370613077985
aF2370.8407974797187
aF79.11422116859217
aF310.0189530972325
aF806.2719037956361
aF203.6800188689169
aF40.190596208419166
aF33.401989703836676
aF104.03298379686275
aF296.86194431463656
aF898.6630067399726
aF44.54410463704129
aF78.19468533927844
aF18.927599439932333
aF1631.3700740642014
aF704.2608866844233
aF1227.8202204919553
aF49.6246002654916
aF1266.9801278382947
aF77.0468257798679
aF106.35697208980336
aF149.93598785518495
aF5045.859181057057
aF2049.599743820527
aF61.74379955853183
aF3702.9795672327778
aF1076.5201243380745
aF93.32909809701971
aF36.8411135416881
aF332.75697240779186
aF2451.0899620326168
aF600.7670167013231
aF0.0
aF0.0
aF0.0
aF37.552794931499264
aF435.97904695494344
aF1861.3299509539563
aF5365.780266303675
aF6302.959069027734
aF787.5490635552094
aF24.184898362198684
aF6820.768417104273
aF8.808831734899409
aF2592.1597546002354
aF48.99969850452918
aF3201.080355832092
aF691.2750614128767
aF0.0
aF47.50290026839138
asS'M00156__Complex_IV__Cytochrome_c_oxidase___cytochrome_c_oxidase__cbb3_type'
p63
(lp64
F2.71257051791109
aF0.0
aF111.9170176347645
aF10.428097080967063
aF37.12410502608409
aF0.0
aF0.0
aF3.0827495336108224
aF0.0
aF69.10360640175807
aF29.064697258036468
aF14.404195559906718
aF11.834198156823634
aF0.0
aF0.0
aF9.876541028147923
aF13.000597562517962
aF0.0
aF26.638001209365257
aF11.794998102184806
aF11.500302065224249
aF11.985500064122425
aF4.399500443909594
aF14.313204789198323
aF0.0
aF0.0
aF15.537897478199243
aF43.287294589521025
aF0.0
aF0.0
aF0.0
aF0.0
aF0.0
aF5.86061951403743
aF8.37918987020635
aF2.3863000663391416
aF0.0
aF0.0
aF29.98809883586199
aF40.69269450770702
aF0.0
aF30.026099208812294
aF0.0
aF0.0
aF13.455001085818587
aF0.0
aF2.2710694729529073
aF0.0
aF4.670319557860846
aF0.0
aF0.0
aF7.503810666638542
aF0.0
aF0.0
asS'M00321__Bicarbonate_transport_system'
p65
(lp66
F0.0
aF9.333072221457853
aF6.700061055728622
aF0.0
aF0.0
aF0.0
aF0.0
aF9.269918597554014
aF0.0
aF11.422201058152703
aF0.0
aF0.0
aF3.541969448338258
aF0.0
aF0.0
aF0.0
aF39.08729267152349
aF0.0
aF0.0
aF8.24566867327191
aF0.0
aF4.632360024783125
aF0.0
aF0.0
aF0.0
aF0.0
aF0.0
aF0.0
aF0.0
aF0.0
aF0.0
aF13.371599727353084
aF0.0
aF0.0
aF0.0
aF0.0
aF0.0
aF4.249880086315065
aF0.0
aF4.644589373119771
aF0.0
aF0.0
aF0.0
aF0.0
aF0.0
aF0.0
aF0.0
aF0.0
aF0.0
aF0.0
aF3.5880903988521293
aF2.957890262778972
aF0.0
aF3.894010022001156
asS'M00178__Ribosome__bacteria'
p67
(lp68
F30193.805764903344
aF20287.604828855707
aF43780.106898431455
aF44289.28760254261
aF19521.90264299231
aF23380.607864535064
aF42876.61147249494
aF28979.39561570723
aF32926.49607121047
aF31434.40291208308
aF30056.297164488933
aF29629.29086677109
aF30677.39522199569
aF27925.894761660667
aF27907.000209302507
aF43168.70449386214
aF27931.29476316154
aF24015.499289381376
aF31274.401419857826
aF32566.19476009926
aF24630.904423217824
aF36542.600195502906
aF25443.902567289766
aF52691.31763051489
aF27422.69280373695
aF20379.29834927683
aF34285.19443551296
aF24280.196965218165
aF26910.49980758993
aF27800.896750909196
aF21318.802462321684
aF28625.59941632404
aF54263.51994564202
aF31972.497348840523
aF29822.19953805413
aF27674.00076933722
aF28763.000152443892
aF28466.20057814854
aF33609.79869526761
aF32688.19558807424
aF26657.402871002294
aF42736.59887389063
aF19357.000960687958
aF18641.597246561523
aF33723.30272147053
aF36644.09751846172
aF27615.09359136523
aF28640.405640727888
aF27660.89738134284
aF39315.7988000818
aF25625.002848475317
aF27996.40248720041
aF28012.806536508262
aF29522.600166802684
asS'M00060__Lipopolysaccharide_biosynthesis__KDO2_lipid_A'
p69
(lp70
F4260.890813531884
aF4143.980986350356
aF309.06604869953736
aF647.329818799437
aF5834.1907898677555
aF4463.141501266906
aF299.8980802437294
aF915.5588614850998
aF2838.5996612982876
aF118.54201098173186
aF481.7269545538792
aF726.2527761325816
aF786.0698775696164
aF863.3158380592154
aF2325.4500174408754
aF428.8790446463086
aF203.53896183848002
aF1037.3199693057022
aF4602.680208961681
aF4530.339271068411
aF3330.6405981164394
aF242.75600129874456
aF2582.0502605288707
aF936.4583133389518
aF8717.627712320134
aF6526.809471328431
aF18558.096988020865
aF5703.919287067126
aF6582.439952935555
aF7834.399084393778
aF8078.460933062239
aF128.15399738694003
aF35.65921310725696
aF2934.1897566969856
aF7125.629889623993
aF4096.370113879089
aF515.1610027303532
aF403.94500820412316
aF69.70569729402482
aF250.33196621269448
aF207.33202232965883
aF10845.099714231626
aF6424.0203188241285
aF7650.0588700557055
aF2755.4102223616046
aF323.6449780827621
aF1670.739612271458
aF8520.181678049781
aF4656.889559132264
aF674.0539794278723
aF3501.580389235676
aF214.36801904445488
aF167.3390390468913
aF638.5080036075701
asS'M00194__Maltose_maltodextrin_transport_system'
p71
(lp72
F10413.90198832631
aF33208.40790426526
aF9670.75152382032
aF17805.095015997802
aF18420.60249389169
aF17212.80578987148
aF6184.10165468008
aF13944.29789036717
aF26267.996865702604
aF16142.401495432072
aF7860.319258457484
aF13976.595691714378
aF19355.796985334615
aF15147.09715870752
aF14291.500107186253
aF14572.401516986998
aF20363.296182085596
aF23625.19930093035
aF10740.200487605101
aF11639.398127220842
aF12313.702211294647
aF14389.40007698329
aF16875.501702738122
aF3884.4112997240213
aF2681.6292962868392
aF14989.898785818195
aF7031.608858769884
aF18651.397668761794
aF9750.459930284213
aF14433.898313110303
aF16657.101923895272
aF20191.59958829329
aF7851.502885976916
aF11485.999047580959
aF13505.799790795163
aF13693.900380690431
aF14203.200075276955
aF10096.900205068045
aF14990.199418080454
aF13396.19819191513
aF20754.902235302972
aF11327.699701515116
aF16201.300804070557
aF16138.39761629412
aF20661.901667415463
aF12728.699138012496
aF12830.097022519383
aF15684.703089102271
aF12658.59880161045
aF17249.599473542217
aF13695.301522369718
aF17638.201566977834
aF14112.603293034845
aF9618.490054344467
asS'M00045__Histidine_degradation__histidine____N_formiminoglutamate____glutamate'
p73
(lp74
F1266.7802418663518
aF1575.900375095808
aF129.89602046771597
aF227.5599363014226
aF4543.7406151588675
aF2322.000781051402
aF510.71113665097886
aF564.1419146509696
aF811.4349031795871
aF204.5820189524782
aF20.53619806261508
aF35.08108918625425
aF113.09798238498921
aF334.1729373158405
aF876.0320065702401
aF456.2820474989612
aF590.8518892211792
aF332.30099016721374
aF1929.630087605206
aF2311.789628033049
aF2265.090406764936
aF72.56510038822327
aF1248.4701259706355
aF179.87606018652977
aF197.72094811406876
aF355.2049712283972
aF9512.00845620103
aF2202.3997247220573
aF79.31589943289133
aF3085.8196393602584
aF495.72605725635964
aF148.74999696698762
aF45.0053165426042
aF345.9859713108433
aF1981.3299693091988
aF407.3010113229681
aF50.791300269193876
aF418.425008498212
aF1965.1299237136554
aF1799.8597570729285
aF31.03830334282527
aF813.1369785738409
aF5248.7302604944825
aF6127.579094932057
aF1171.0400945029355
aF57.29559611994224
aF371.1209138739695
aF59.034511626847056
aF2249.079787079616
aF50.197898467960115
aF128.43401427672504
aF32.070102849107954
aF10.078602351741068
aF1224.7200069196679
asS'M00348__Glutathione_transport_system'
p75
(lp76
F1874.3303578658956
aF656.6841563039632
aF114.26801800521162
aF472.77286766141884
aF4372.980592040351
aF1824.2806136332697
aF200.8640537451949
aF465.90592951309185
aF889.0208939220267
aF1156.9001071752257
aF1767.7098332342548
aF1945.6494002535724
aF791.7178766899405
aF1212.259772604312
aF1335.2400100143002
aF354.25903687836575
aF710.6488667604439
aF240.59599288076458
aF1567.8300711794852
aF1521.7097551569004
aF2845.4005109770246
aF770.2940041210728
aF1164.4201174899897
aF550.7631842853615
aF1752.7195400513378
aF3557.5997118344226
aF3487.439433988581
aF2616.2696729924523
aF2636.4199811495973
aF2691.40968545495
aF2508.1202896878935
aF912.0229814038516
aF771.7882836862194
aF2564.219787374895
aF3760.6299417478426
aF2006.2300557731953
aF1316.0000069747996
aF909.992018481938
aF1021.7799603345015
aF258.82496506639444
aF223.9710241216793
aF366.3049903478636
aF3680.9501826855576
aF3859.919429874461
aF1225.670098911577
aF2081.8798590150964
aF2048.869524518849
aF2218.32043689821
aF1161.729890019031
aF608.5179814280309
aF580.6080645403925
aF2591.1702301995642
aF1732.9604043689799
aF449.08600253733584
asS'M00127__Thiamine_biosynthesis__AIR____thiamine_P_thiamine_2P'
p77
(lp78
F23021.604395514933
aF18554.10441624794
aF26248.804136024075
aF24035.793271900744
aF15704.402126156188
aF21302.407165490695
aF26094.40698208048
aF25380.49616018473
aF26101.896885521655
aF23860.102210399862
aF21576.89796443545
aF21919.293243377855
aF23390.596356914615
aF24649.29537628518
aF23020.200172651505
aF24540.002554614268
aF20481.696159886782
aF23642.19930042732
aF18761.60085177668
aF21143.69659797922
aF21482.203857774173
aF22974.90012291571
aF21281.902147343924
aF20106.506727637152
aF16269.89573045396
aF18154.998529445114
aF8318.93864983626
aF17095.697863208712
aF23062.89983510027
aF21747.49745836997
aF20615.002381032777
aF22020.299551006097
aF21297.20782821468
aF21940.098180727062
aF21952.49965995578
aF22233.700618096875
aF19873.300105328486
aF23727.400481903507
aF18600.09927794414
aF17895.49758464469
aF22390.30241143557
aF20261.099466120035
aF15747.600781553427
aF16400.997577507052
aF25323.902043638893
aF25016.99830584888
aF20609.39521717765
aF15926.10313664601
aF22183.19789991665
aF26752.59918351066
aF21614.602402679207
aF23283.802068532983
aF24344.405680523607
aF21781.000123062644
asS'M00164__ATP_synthase'
p79
(lp80
F36910.8070473804
aF46869.011155762055
aF50983.30803343986
aF55580.88444179882
aF29257.00396098874
aF35186.11183555243
aF49584.01326719444
aF34317.79480806082
aF51489.89385622585
aF40817.103781296486
aF35315.996668288884
aF34166.78946808714
aF43769.69318287028
aF38628.69275402983
aF36039.000270292505
aF50671.205274872475
aF39173.3926553806
aF40350.698806022825
aF35180.10159717661
aF34859.49439110736
aF28383.905097181683
aF43077.40023046409
aF36307.7036634473
aF54759.91832266867
aF30659.391954362356
aF22764.898156043244
aF37323.893942332026
aF35992.99550123547
aF26140.199813097573
aF34075.29601762015
aF30286.303498068053
aF37978.49922561841
aF59045.22170325214
aF38155.29683616279
aF37747.79941528659
aF37154.201032886784
aF33515.000177629496
aF31337.600636466672
aF32646.698732655143
aF30748.295849902508
aF41176.00443465568
aF47152.198757539576
aF28622.60142053971
aF26673.39606023271
aF47105.60380142222
aF41395.897196669845
aF31890.992599057347
aF37031.80729341444
aF34436.896739858974
aF49108.89850119639
aF30479.5033881016
aF37699.10334918836
aF35579.00830200578
aF29406.30016614559
asS'M00003__Gluconeogenesis__oxaloacetate____fructose_6P'
p81
(lp82
F33976.706487172574
aF28830.206862165847
aF39240.2061830793
aF47989.38656681091
aF25101.303398365064
aF30478.110251921942
aF40930.610951803574
aF32355.9951048615
aF40563.99515990409
aF35364.803276195365
aF35873.49661569434
aF34968.18922105567
aF37849.49410494129
aF35608.79332050256
aF34228.00025671001
aF33692.10350734798
aF35803.49328720304
aF32475.999039035185
aF31684.501438476364
aF32617.194751893367
aF29755.305343457738
aF36793.10019684308
aF32905.703320185465
aF40332.71349532594
aF34800.690867602694
aF29100.097642892084
aF25296.895894313806
aF28795.39640086339
aF28581.799795640134
aF29609.796539503077
aF27051.603124460158
aF33991.0993069215
aF41012.515074970164
aF33909.897188191324
aF33385.59948285707
aF32606.300906455162
aF37685.40019973261
aF35181.60071453831
aF38229.298515938615
aF37578.39492804403
aF35002.10376972658
aF36787.89903063887
aF26388.701309671247
aF25376.996251716148
aF33999.20274373566
aF38779.09737387953
aF29561.99313954825
aF33481.50659418272
aF33001.59687573881
aF37724.69884864217
aF30803.203424084095
aF32017.902844470504
aF34183.30797633307
aF28501.600161034035
asS'M00036__Leucine_degradation__leucine____acetoacetate___acetyl_CoA'
p83
(lp84
F0.0
aF0.0
aF0.0
aF0.0
aF0.0
aF0.0
aF0.0
aF0.0
aF0.0
aF0.0
aF0.0
aF0.0
aF0.0
aF0.0
aF0.0
aF0.0
aF0.0
aF0.0
aF0.0
aF0.0
aF12.492402243385596
aF0.0
aF0.0
aF0.0
aF0.0
aF0.0
aF0.0
aF0.0
aF0.0
aF0.0
aF0.0
[truncated: 4,534 more rows]
