# Supplementary material for: Gut microbial profile analysis by MiSeq sequencing of pancreatic carcinoma patients in China
Source: Oncotarget. 2017 Jun 29;8(56):95176–91. doi: 10.18632/oncotarget.18820 (PMC5707014; doi:10.18632/oncotarget.18820)
Supplement: Supplementary file 7 [file oncotarget-08-95176-s007.xls]

## Sheet: PCH-O vs PCH-unO
M00276__PTS_system__mannose_specific_II_component	4.13362			-
M00161__Photosystem_II	0.72422			-
M00185__Sulfate_transport_system	3.95841			-
M00149__Complex_II__succinate_dehydrogenase___fumarate_reductase___succinate_dehydrogenase	3.34946			-
M00232__General_L_amino_acid_transport_system	3.09256	PCH_unO	2.57798	0.0231484
M00302__2_Aminoethylphosphonate_transport_system	0.76216			-
M00237__Branched_chain_amino_acid_transport_system	4.35454			-
M00222__Phosphate_transport_system	4.43091			-
M00026__Histidine_biosynthesis__PRPP____histidine	4.3734			-
M00277__PTS_system__N_acetylgalactosamine_specific_II_component	3.24633			-
M00176__Sulfur_reduction__sulfate____H2S	2.07991			-
M00136__GABA_biosynthesis__prokaryotes__putrescine____GABA	2.63461			-
M00019__Leucine_biosynthesis__pyruvate____2_oxoisovalerate____leucine	3.8769			-
M00336__Twin_arginine_translocation__Tat__system	3.18655			-
M00165__Reductive_pentose_phosphate_cycle__Calvin_cycle_	1.25641			-
M00144__Complex_I__NADH_dehydrogenase___NADH_dehydrogenase_I	2.70785			-
M00235__Arginine_ornithine_transport_system	0			-
M00053__Pyrimidine_deoxyribonuleotide_biosynthesis__CDP_CTP____dCDP_dCTP_dTDP_dTTP	3.82844			-
M00207__Multiple_sugar_transport_system	3.98095			-
M00050__Guanine_nucleotide_biosynthesis__IMP____GDP_dGDP_GTP_dGTP	4.26573			-
M00202__Oligogalacturonide_transport_system	2.84082			-
M00028__Ornithine_biosynthesis__glutamate____ornithine	4.22066			-
M00061__Uronic_acid_metabolism	4.21052			-
M00035__Methionine_degradation	3.15073			-
M00156__Complex_IV__Cytochrome_c_oxidase___cytochrome_c_oxidase__cbb3_type	1.23099			-
M00321__Bicarbonate_transport_system	0.622462			-
M00178__Ribosome__bacteria	4.49263			-
M00060__Lipopolysaccharide_biosynthesis__KDO2_lipid_A	3.60654			-
M00194__Maltose_maltodextrin_transport_system	4.19859			-
M00045__Histidine_degradation__histidine____N_formiminoglutamate____glutamate	3.11906			-
M00348__Glutathione_transport_system	3.25313			-
M00127__Thiamine_biosynthesis__AIR____thiamine_P_thiamine_2P	4.35471	PCH_O	3.05816	0.0265437
M00164__ATP_synthase	4.60727			-
M00003__Gluconeogenesis__oxaloacetate____fructose_6P	4.54191			-
M00036__Leucine_degradation__leucine____acetoacetate___acetyl_CoA	0			-
M00219__AI_2_transport_system	2.71441			-
M00034__Methionine_salvage_pathway	2.96864			-
M00193__Putative_spermidine_putrescine_transport_system	3.5316			-
M00349__Microcin_C_transport_system	2.8924			-
M00198__sn_Glycerol_3_phosphate_transport_system	3.22183			-
M00323__Urea_transport_system	0.667564			-
M00001__Glycolysis__Embden_Meyerhof_pathway___glucose____pyruvate	4.6007			-
M00064__ADP_L_glycero_D_manno_heptose_biosynthesis	3.62868			-
M00260__DNA_polymerase_III_complex__bacteria	3.39239			-
M00245__Cobalt_transport_system	3.70166			-
M00197__Putative_sugar_transport_system	4.22211			-
M00115__NAD_biosynthesis__aspartate____NAD	4.36864			-
M00009__Citrate_cycle__TCA_cycle__Krebs_cycle_	3.66873			-
M00119__Pantothenate_biosynthesis__valine_L_aspartate____pantothenate	4.35395			-
M00225__Lysine_arginine_ornithine_transport_system	2.92407			-
M00016__Lysine_biosynthesis__aspartate____lysine	4.16216			-
M00124__Pyridoxal_biosynthesis__erythrose_4P____pyridoxal_5P	3.33287			-
M00324__Dipeptide_transport_system	2.92865			-
M00133__Polyamine_biosynthesis__arginine____agmatine____putrescine____spermidine	3.81561			-
M00022__Shikimate_pathway__phosphoenolpyruvate___erythrose_4P____chorismate	4.50193	PCH_O	3.27158	0.0429173
M00123__Biotin_biosynthesis__pimeloyl_CoA____biotin	4.24294			-
M00004__Pentose_phosphate_pathway__Pentose_phosphate_cycle_	4.12393			-
M00077__Chondroitin_sulfate_degradation	1.80082			-
M00317__Manganese_iron_transport_system	2.19861			-
M00167__Reductive_pentose_phosphate_cycle__glyceraldehyde_3P____RuBP	1.65849			-
M00174__Methane_oxidation__methylotroph__methane____CO2	0			-
M00008__Entner_Doudoroff_pathway__glucose_6P____glyceraldehyde_3P___pyruvate	3.38836			-
M00334__Type_VI_secretion_system	0			-
M00006__Pentose_phosphate_pathway__oxidative_phase__glucose_6P____ribulose_5P	3.93905			-
M00116__Menaquinone_biosynthesis__chorismate____menaquinone	2.49249			-
M00319__Manganese_zinc_iron_transport_system	2.82646			-
M00166__Reductive_pentose_phosphate_cycle__RuBP___CO2____glyceraldehyde_3P	0.902674			-
M00011__Citrate_cycle__second_carbon_oxidation	3.70068			-
M00360__Aminoacyl_tRNA_biosynthesis__prokaryotes	4.52391			-
M00122__Cobalamin_biosynthesis__cobinamide____cobalamin	0			-
M00049__Adenine_nucleotide_biosynthesis__IMP____ADP_dADP_ATP_dATP	4.26336			-
M00301__Mannopine_transport_system	0			-
M00246__Nickel_transport_system	3.22162			-
M00311__2_oxoglutarate_ferredoxin_oxidoreductase	4.40865			-
M00025__Tyrosine_biosynthesis__chorismate____tyrosine	3.86264	PCH_unO	3.02588	0.0106907
M00233__Glutamate_transport_system	2.31575			-
M00007__Pentose_phosphate_pathway__non_oxidative_phase__fructose_6P____ribose_5P	4.51932			-
M00125__Riboflavin_biosynthesis__GTP____riboflavin_FMN_FAD	4.62498			-
M00229__Arginine_transport_system	2.9318			-
M00322__Neutral_amino_acid_transport_system	0.622462			-
M00299__Spermidine_putrescine_transport_system	4.32954			-
M00002__Glycolysis__core_module_involving_three_carbon_compounds	4.54794			-
M00230__Glutamate_aspartate_transport_system	3.05562			-
M00163__Photosystem_I	0.644289			-
M00159__V_type_ATPase__prokaryotes	4.16449			-
M00300__Putrescine_transport_system	2.89224			-
M00157__F_type_ATPase__bacteria	4.60727			-
M00206__Cellobiose_transport_system	2.00089			-
M00088__Ketone_body_biosynthesis__acetyl_CoA____acetoacetate_3_hydroxybutyrate_acetone	1.92102			-
M00048__Inosine_monophosphate_biosynthesis__PRPP___glutamine____IMP	4.2479	PCH_unO	3.30457	0.00512436
M00150__Complex_II__succinate_dehydrogenase___fumarate_reductase___fumarate_reductase	3.1167			-
M00121__Heme_biosynthesis__glutamate____protoheme_siroheme	3.69913			-
M00200__Sorbitol_mannitol_transport_system	1.03982	PCH_O	3.27428	0.00113649
M00239__Peptides_nickel_transport_system	4.68115			-
M00012__Glyoxylate_cycle	3.27408			-
M00017__Methionine_biosynthesis__apartate____homoserine____methionine	3.92149			-
M00033__Ectoine_biosynthesis	0			-
M00126__Tetrahydrofolate_biosynthesis__GTP____THF	4.30255			-
M00204__Trehalose_maltose_transport_system	0			-
M00096__C5_isoprenoid_biosynthesis__non_mevalonate_pathway	3.90501	PCH_unO	3.18074	0.0231484
M00310__Pyruvate_ferredoxin_oxidoreductase	3.44914	PCH_O	2.74368	0.0411398
M00287__PTS_system__galactosamine_specific_II_component	2.72168	PCH_unO	2.60191	0.00871424
M00018__Threonine_biosynthesis__apartate____homoserine____threonine	4.38808	PCH_O	3.29159	0.0242357
M00333__Type_IV_secretion_system	0			-
M00335__Sec__secretion__system	3.50497			-
M00051__Uridine_monophosphate_biosynthesis__glutamine____PRPP_____UMP	4.54995			-
M00117__Ubiquinone_biosynthesis__prokaryotes__chorismate____ubiquinone	3.07929			-
M00226__Histidine_transport_system	2.89482			-
M00359__Aminoacyl_tRNA_biosynthesis__eukaryotes	4.52402			-
M00278__PTS_system__sorbose_specific_II_component	2.55833	PCH_unO	2.49052	0.0376983
